# Supplementary material for: Spatiotemporal trends of neglected tropical disease hospitalizations in Ecuador over 25-years from 2000 to 2024
Source: PLoS Negl Trop Dis. 2026 May 18;20(5):e0013688. doi: 10.1371/journal.pntd.0013688 (PMC13197067; doi:10.1371/journal.pntd.0013688)
Supplement: S1 Data — (XLSX) [file pntd.0013688.s008.xlsx]

## Sheet: Hoja1
Year of of hospital discharge	Neglected tropical disease	Sex	Age	of hospital discharge	Area of residence	Hospital stay (days)	Ethnic groups	Province of residence	Country name
2000	Dengue and chikungunya	Men	72	Alive		5		Azuay
2000	Dengue and chikungunya	Men	51	Alive		8		Azuay
2000	Dengue and chikungunya	Men	44	Alive		3		Azuay
2000	Dengue and chikungunya	Men	37	Alive		6		Azuay
2000	Dengue and chikungunya	Women	31	Alive		1		Azuay
2000	Dengue and chikungunya	Women	70	Alive		1		Azuay
2000	Dengue and chikungunya	Women	11	Alive		4		Azuay
2000	Dengue and chikungunya	Men	2	Alive		2		Azuay
2000	Dengue and chikungunya	Women	30	Alive		2		Azuay
2000	Dengue and chikungunya	Women	29	Alive		2		Azuay
2000	Dengue and chikungunya	Men	31	Alive		2		Azuay
2000	Dengue and chikungunya	Men	50	Alive		2		Bolívar
2000	Dengue and chikungunya	Women	85	Alive		9		Bolívar
2000	Dengue and chikungunya	Men	27	Alive		1		Bolívar
2000	Dengue and chikungunya	Men	6	Alive		5		Cañar
2000	Dengue and chikungunya	Men	11	Alive		1		Cañar
2000	Dengue and chikungunya	Women	42	Alive		2		Cañar
2000	Dengue and chikungunya	Men	13	Alive		6		Cañar
2000	Dengue and chikungunya	Men	33	Alive		2		Cañar
2000	Dengue and chikungunya	Men	40	Alive		8		Carchi
2000	Dengue and chikungunya	Women	24	Alive		2		Carchi
2000	Dengue and chikungunya	Women	26	Alive		4		Cotopaxi
2000	Dengue and chikungunya	Men	25	Alive		3		Cotopaxi
2000	Dengue and chikungunya	Women	34	Alive		2		Cotopaxi
2000	Dengue and chikungunya	Men	31	Alive		3		Chimborazo
2000	Dengue and chikungunya	Men	6	Alive		8		Chimborazo
2000	Dengue and chikungunya	Women	51	Alive		4		Chimborazo
2000	Dengue and chikungunya	Men	25	Alive		1		El Oro
2000	Dengue and chikungunya	Women	14	Alive		3		El Oro
2000	Dengue and chikungunya	Men	51	Alive		6		El Oro
2000	Dengue and chikungunya	Women	54	Alive		5		El Oro
2000	Dengue and chikungunya	Women	17	Alive		8		El Oro
2000	Dengue and chikungunya	Men	18	Alive		1		El Oro
2000	Dengue and chikungunya	Women	15	Alive		3		El Oro
2000	Dengue and chikungunya	Men	54	Alive		5		El Oro
2000	Dengue and chikungunya	Men	60	Alive		6		El Oro
2000	Dengue and chikungunya	Women	16	Alive		2		El Oro
2000	Dengue and chikungunya	Men	15	Alive		5		El Oro
2000	Dengue and chikungunya	Women	17	Alive		2		El Oro
2000	Dengue and chikungunya	Men	12	Alive		4		El Oro
2000	Dengue and chikungunya	Women	47	Alive		4		El Oro
2000	Dengue and chikungunya	Women	64	Alive		3		El Oro
2000	Dengue and chikungunya	Men	22	Alive		3		El Oro
2000	Dengue and chikungunya	Men	21	Alive		4		El Oro
2000	Dengue and chikungunya	Men	7	Alive		1		El Oro
2000	Dengue and chikungunya	Men	20	Alive		6		El Oro
2000	Dengue and chikungunya	Women	14	Alive		2		El Oro
2000	Dengue and chikungunya	Women	35	Alive		1		El Oro
2000	Dengue and chikungunya	Women	48	Alive		4		El Oro
2000	Dengue and chikungunya	Women	53	Alive		2		El Oro
2000	Dengue and chikungunya	Women	74	Alive		2		El Oro
2000	Dengue and chikungunya	Women	27	Alive		1		El Oro
2000	Dengue and chikungunya	Men	25	Alive		3		El Oro
2000	Dengue and chikungunya	Men	24	Alive		1		El Oro
2000	Dengue and chikungunya	Women	7	Alive		3		El Oro
2000	Dengue and chikungunya	Women	18	Alive		4		El Oro
2000	Dengue and chikungunya	Women	52	Alive		2		El Oro
2000	Dengue and chikungunya	Women	20	Alive		1		El Oro
2000	Dengue and chikungunya	Women	47	Alive		1		El Oro
2000	Dengue and chikungunya	Women	10	Alive		6		El Oro
2000	Dengue and chikungunya	Men	59	Alive		2		El Oro
2000	Dengue and chikungunya	Men	38	Alive		2		El Oro
2000	Dengue and chikungunya	Women	29	Alive		1		El Oro
2000	Dengue and chikungunya	Men	35	Alive		2		El Oro
2000	Dengue and chikungunya	Women	35	Alive		2		El Oro
2000	Dengue and chikungunya	Women	9	Alive		2		El Oro
2000	Dengue and chikungunya	Men	21	Alive		3		El Oro
2000	Dengue and chikungunya	Men	19	Alive		6		El Oro
2000	Dengue and chikungunya	Men	20	Alive		2		El Oro
2000	Dengue and chikungunya	Men	39	Alive		2		El Oro
2000	Dengue and chikungunya	Men	15	Alive		2		El Oro
2000	Dengue and chikungunya	Women	18	Alive		2		El Oro
2000	Dengue and chikungunya	Men	27	Alive		3		El Oro
2000	Dengue and chikungunya	Women	15	Alive		2		El Oro
2000	Dengue and chikungunya	Men	17	Alive		3		El Oro
2000	Dengue and chikungunya	Men	18	Alive		2		El Oro
2000	Dengue and chikungunya	Men	21	Alive		1		El Oro
2000	Dengue and chikungunya	Women	10	Alive		6		El Oro
2000	Dengue and chikungunya	Men	65	Alive		8		El Oro
2000	Dengue and chikungunya	Men	24	Alive		26		El Oro
2000	Dengue and chikungunya	Men	18	Alive		3		El Oro
2000	Dengue and chikungunya	Men	19	Alive		3		El Oro
2000	Dengue and chikungunya	Men	19	Alive		3		El Oro
2000	Dengue and chikungunya	Men	35	Alive		3		El Oro
2000	Dengue and chikungunya	Men	19	Alive		1		El Oro
2000	Dengue and chikungunya	Women	57	Alive		3		El Oro
2000	Dengue and chikungunya	Men	26	Alive		2		El Oro
2000	Dengue and chikungunya	Men	19	Alive		3		El Oro
2000	Dengue and chikungunya	Women	24	Alive		2		El Oro
2000	Dengue and chikungunya	Men	16	Alive		2		El Oro
2000	Dengue and chikungunya	Men	12	Alive		2		El Oro
2000	Dengue and chikungunya	Men	8	Alive		2		El Oro
2000	Dengue and chikungunya	Men	24	Alive		2		El Oro
2000	Dengue and chikungunya	Men	81	Alive		3		El Oro
2000	Dengue and chikungunya	Women	46	Alive		2		El Oro
2000	Dengue and chikungunya	Women	11	Alive		3		El Oro
2000	Dengue and chikungunya	Women	40	Alive		1		El Oro
2000	Dengue and chikungunya	Women	38	Alive		1		El Oro
2000	Dengue and chikungunya	Men	5	Alive		5		El Oro
2000	Dengue and chikungunya	Men	31	Alive		7		El Oro
2000	Dengue and chikungunya	Men	15	Alive		1		El Oro
2000	Dengue and chikungunya	Women	40	Alive		1		El Oro
2000	Dengue and chikungunya	Women	35	Alive		2		El Oro
2000	Dengue and chikungunya	Women	1	Alive		1		El Oro
2000	Dengue and chikungunya	Men	18	Alive		4		El Oro
2000	Dengue and chikungunya	Men	38	Alive		3		El Oro
2000	Dengue and chikungunya	Men	33	Alive		2		El Oro
2000	Dengue and chikungunya	Men	38	Alive		2		El Oro
2000	Dengue and chikungunya	Men	6	Alive		2		El Oro
2000	Dengue and chikungunya	Women	6	Alive		3		El Oro
2000	Dengue and chikungunya	Women	42	Alive		2		El Oro
2000	Dengue and chikungunya	Women	10	Alive		1		El Oro
2000	Dengue and chikungunya	Men	37	Alive		3		El Oro
2000	Dengue and chikungunya	Men	18	Alive		3		El Oro
2000	Dengue and chikungunya	Women	31	Alive		2		El Oro
2000	Dengue and chikungunya	Women	18	Alive		1		El Oro
2000	Dengue and chikungunya	Women	28	Alive		4		El Oro
2000	Dengue and chikungunya	Men	50	Alive		5		El Oro
2000	Dengue and chikungunya	Men	4	Alive		7		El Oro
2000	Dengue and chikungunya	Women	33	Alive		3		El Oro
2000	Dengue and chikungunya	Women	22	Alive		6		El Oro
2000	Dengue and chikungunya	Women	50	Alive		4		El Oro
2000	Dengue and chikungunya	Women	34	Alive		6		El Oro
2000	Dengue and chikungunya	Women	16	Alive		3		El Oro
2000	Dengue and chikungunya	Women	45	Alive		3		El Oro
2000	Dengue and chikungunya	Men	66	Alive		3		El Oro
2000	Dengue and chikungunya	Men	43	Alive		2		El Oro
2000	Dengue and chikungunya	Women	19	Alive		3		El Oro
2000	Dengue and chikungunya	Women	23	Alive		2		El Oro
2000	Dengue and chikungunya	Women	36	Alive		3		El Oro
2000	Dengue and chikungunya	Women	46	Alive		5		El Oro
2000	Dengue and chikungunya	Men	13	Alive		3		El Oro
2000	Dengue and chikungunya	Women	38	Alive		3		El Oro
2000	Dengue and chikungunya	Men	12	Alive		3		El Oro
2000	Dengue and chikungunya	Women	43	Alive		2		El Oro
2000	Dengue and chikungunya	Women	32	Alive		2		El Oro
2000	Dengue and chikungunya	Women	24	Alive		2		El Oro
2000	Dengue and chikungunya	Women	46	Alive		6		El Oro
2000	Dengue and chikungunya	Women	48	Alive		3		El Oro
2000	Dengue and chikungunya	Men	18	Alive		3		El Oro
2000	Dengue and chikungunya	Women	65	Alive		3		El Oro
2000	Dengue and chikungunya	Men	20	Alive		3		El Oro
2000	Dengue and chikungunya	Women	18	Alive		3		El Oro
2000	Dengue and chikungunya	Women	20	Alive		1		El Oro
2000	Dengue and chikungunya	Women	25	Alive		5		El Oro
2000	Dengue and chikungunya	Men	20	Alive		3		El Oro
2000	Dengue and chikungunya	Women	31	Alive		4		El Oro
2000	Dengue and chikungunya	Men	50	Alive		6		El Oro
2000	Dengue and chikungunya	Women	45	Alive		1		El Oro
2000	Dengue and chikungunya	Men	19	Alive		3		El Oro
2000	Dengue and chikungunya	Women	22	Alive		4		El Oro
2000	Dengue and chikungunya	Men	45	Alive		2		Esmeraldas
2000	Dengue and chikungunya	Women	73	Alive		8		Esmeraldas
2000	Dengue and chikungunya	Women	28	Alive		3		Esmeraldas
2000	Dengue and chikungunya	Women	26	Alive		2		Esmeraldas
2000	Dengue and chikungunya	Men	39	Alive		2		Esmeraldas
2000	Dengue and chikungunya	Women	26	Alive		2		Esmeraldas
2000	Dengue and chikungunya	Men	10	Alive		4		Esmeraldas
2000	Dengue and chikungunya	Women	50	Alive		3		Esmeraldas
2000	Dengue and chikungunya	Women	56	Alive		2		Esmeraldas
2000	Dengue and chikungunya	Women	35	Alive		2		Esmeraldas
2000	Dengue and chikungunya	Women	51	Alive		1		Esmeraldas
2000	Dengue and chikungunya	Men	24	Alive		1		Esmeraldas
2000	Dengue and chikungunya	Men	11	Alive		1		Esmeraldas
2000	Dengue and chikungunya	Men	25	Alive		1		Esmeraldas
2000	Dengue and chikungunya	Men	40	Alive		1		Esmeraldas
2000	Dengue and chikungunya	Women	37	Alive		3		Esmeraldas
2000	Dengue and chikungunya	Men	25	Alive		2		Esmeraldas
2000	Dengue and chikungunya	Men	36	Alive		3		Esmeraldas
2000	Dengue and chikungunya	Men	23	Alive		1		Esmeraldas
2000	Dengue and chikungunya	Women	35	Alive		1		Esmeraldas
2000	Dengue and chikungunya	Men	35	Alive		1		Esmeraldas
2000	Dengue and chikungunya	Men	33	Alive		1		Esmeraldas
2000	Dengue and chikungunya	Women	56	Alive		2		Esmeraldas
2000	Dengue and chikungunya	Men	9	Alive		1		Esmeraldas
2000	Dengue and chikungunya	Men	11	Alive		3		Esmeraldas
2000	Dengue and chikungunya	Men	26	Alive		2		Esmeraldas
2000	Dengue and chikungunya	Women	32	Alive		5		Esmeraldas
2000	Dengue and chikungunya	Men	1	Alive		3		Esmeraldas
2000	Dengue and chikungunya	Men	20	Alive		2		Esmeraldas
2000	Dengue and chikungunya	Women	52	Alive		1		Esmeraldas
2000	Dengue and chikungunya	Men	35	Alive		2		Esmeraldas
2000	Dengue and chikungunya	Men	41	Alive		1		Esmeraldas
2000	Dengue and chikungunya	Men	18	Alive		1		Esmeraldas
2000	Dengue and chikungunya	Men	82	Alive		6		Esmeraldas
2000	Dengue and chikungunya	Women	22	Alive		3		Esmeraldas
2000	Dengue and chikungunya	Men	46	Alive		1		Esmeraldas
2000	Dengue and chikungunya	Women	6	Alive		1		Esmeraldas
2000	Dengue and chikungunya	Men	50	Alive		1		Esmeraldas
2000	Dengue and chikungunya	Women	15	Alive		1		Esmeraldas
2000	Dengue and chikungunya	Men	14	Alive		1		Esmeraldas
2000	Dengue and chikungunya	Men	11	Alive		1		Esmeraldas
2000	Dengue and chikungunya	Women	43	Alive		1		Esmeraldas
2000	Dengue and chikungunya	Men	8	Alive		1		Esmeraldas
2000	Dengue and chikungunya	Women	44	Alive		3		Esmeraldas
2000	Dengue and chikungunya	Men	28	Alive		1		Esmeraldas
2000	Dengue and chikungunya	Women	60	Alive		3		Esmeraldas
2000	Dengue and chikungunya	Women	18	Alive		1		Esmeraldas
2000	Dengue and chikungunya	Men	35	Alive		1		Esmeraldas
2000	Dengue and chikungunya	Men	13	Alive		2		Esmeraldas
2000	Dengue and chikungunya	Men	23	Alive		1		Esmeraldas
2000	Dengue and chikungunya	Men	86	Alive		2		Esmeraldas
2000	Dengue and chikungunya	Women	48	Alive		1		Esmeraldas
2000	Dengue and chikungunya	Women	42	Alive		3		Esmeraldas
2000	Dengue and chikungunya	Men	28	Alive		2		Esmeraldas
2000	Dengue and chikungunya	Women	27	Alive		1		Esmeraldas
2000	Dengue and chikungunya	Women	40	Alive		2		Esmeraldas
2000	Dengue and chikungunya	Women	24	Alive		1		Esmeraldas
2000	Dengue and chikungunya	Women	27	Alive		2		Esmeraldas
2000	Dengue and chikungunya	Men	42	Alive		4		Esmeraldas
2000	Dengue and chikungunya	Women	37	Alive		2		Esmeraldas
2000	Dengue and chikungunya	Men	25	Alive		1		Guayas
2000	Dengue and chikungunya	Men	32	Alive		6		Guayas
2000	Dengue and chikungunya	Women	1	Alive		3		Guayas
2000	Dengue and chikungunya	Men	32	Alive		3		Guayas
2000	Dengue and chikungunya	Men	21	Alive		5		Guayas
2000	Dengue and chikungunya	Women	14	Alive		3		Guayas
2000	Dengue and chikungunya	Women	21	Alive		5		Guayas
2000	Dengue and chikungunya	Men	24	Alive		5		Guayas
2000	Dengue and chikungunya	Men	31	Alive		1		Guayas
2000	Dengue and chikungunya	Men	20	Alive		2		Guayas
2000	Dengue and chikungunya	Women	39	Alive		2		Guayas
2000	Dengue and chikungunya	Men	63	Alive		7		Guayas
2000	Dengue and chikungunya	Men	4	Alive		1		Guayas
2000	Dengue and chikungunya	Women	13	Alive		3		Guayas
2000	Dengue and chikungunya	Men	31	Alive		4		Guayas
2000	Dengue and chikungunya	Men	48	Alive		8		Guayas
2000	Dengue and chikungunya	Women	9	Alive		2		Guayas
2000	Dengue and chikungunya	Women	16	Alive		3		Guayas
2000	Dengue and chikungunya	Men	49	Alive		4		Guayas
2000	Dengue and chikungunya	Men	41	Alive		2		Guayas
2000	Dengue and chikungunya	Women	24	Alive		2		Guayas
2000	Dengue and chikungunya	Women	6	Alive		2		Guayas
2000	Dengue and chikungunya	Men	27	Alive		1		Guayas
2000	Dengue and chikungunya	Women	24	Alive		2		Guayas
2000	Dengue and chikungunya	Men	30	Alive		1		Guayas
2000	Dengue and chikungunya	Men	14	Alive		3		Guayas
2000	Dengue and chikungunya	Men	15	Alive		3		Guayas
2000	Dengue and chikungunya	Women	54	Alive		4		Guayas
2000	Dengue and chikungunya	Women	24	Alive		3		Guayas
2000	Dengue and chikungunya	Women	10	Alive		4		Guayas
2000	Dengue and chikungunya	Women	42	Alive		1		Guayas
2000	Dengue and chikungunya	Men	43	Alive		1		Guayas
2000	Dengue and chikungunya	Women	17	Alive		4		Guayas
2000	Dengue and chikungunya	Women	24	Alive		1		Guayas
2000	Dengue and chikungunya	Women	75	Alive		1		Guayas
2000	Dengue and chikungunya	Men	48	Alive		1		Guayas
2000	Dengue and chikungunya	Women	37	Alive		3		Guayas
2000	Dengue and chikungunya	Men	6	Alive		1		Guayas
2000	Dengue and chikungunya	Men	34	Alive		1		Guayas
2000	Dengue and chikungunya	Men	17	Alive		1		Guayas
2000	Dengue and chikungunya	Women	11	Alive		2		Guayas
2000	Dengue and chikungunya	Men	19	Alive		1		Guayas
2000	Dengue and chikungunya	Women	56	Alive		3		Guayas
2000	Dengue and chikungunya	Women	43	Alive		2		Guayas
2000	Dengue and chikungunya	Men	54	Alive		3		Guayas
2000	Dengue and chikungunya	Men	15	Alive		1		Guayas
2000	Dengue and chikungunya	Women	66	Alive		9		Guayas
2000	Dengue and chikungunya	Men	10	Alive		2		Guayas
2000	Dengue and chikungunya	Men	10	Alive		4		Guayas
2000	Dengue and chikungunya	Women	44	Alive		7		Guayas
2000	Dengue and chikungunya	Men	29	Alive		4		Guayas
2000	Dengue and chikungunya	Women	46	Alive		2		Guayas
2000	Dengue and chikungunya	Women	49	Alive		3		Guayas
2000	Dengue and chikungunya	Men	38	Alive		4		Guayas
2000	Dengue and chikungunya	Women	70	Alive		5		Guayas
2000	Dengue and chikungunya	Men	51	Alive		14		Guayas
2000	Dengue and chikungunya	Women	31	Alive		3		Guayas
2000	Dengue and chikungunya	Women	51	Alive		2		Guayas
2000	Dengue and chikungunya	Men	13	Alive		2		Guayas
2000	Dengue and chikungunya	Women	86	Alive		12		Guayas
2000	Dengue and chikungunya	Women	30	Alive		4		Guayas
2000	Dengue and chikungunya	Men	86	Alive		20		Guayas
2000	Dengue and chikungunya	Men	37	Alive		1		Guayas
2000	Dengue and chikungunya	Women	16	Alive		1		Guayas
2000	Dengue and chikungunya	Men	17	Alive		2		Guayas
2000	Dengue and chikungunya	Men	38	Alive		1		Guayas
2000	Dengue and chikungunya	Women	40	Alive		4		Guayas
2000	Dengue and chikungunya	Men	22	Alive		3		Guayas
2000	Dengue and chikungunya	Men	53	Alive		3		Guayas
2000	Dengue and chikungunya	Men	34	Alive		2		Guayas
2000	Dengue and chikungunya	Men	32	Alive		1		Guayas
2000	Dengue and chikungunya	Men	36	Alive		4		Guayas
2000	Dengue and chikungunya	Men	44	Alive		2		Guayas
2000	Dengue and chikungunya	Women	55	Dead		3		Guayas
2000	Dengue and chikungunya	Men	20	Alive		4		Guayas
2000	Dengue and chikungunya	Women	33	Alive		3		Guayas
2000	Dengue and chikungunya	Women	31	Alive		3		Guayas
2000	Dengue and chikungunya	Men	40	Alive		2		Guayas
2000	Dengue and chikungunya	Men	34	Alive		2		Guayas
2000	Dengue and chikungunya	Women	43	Alive		2		Guayas
2000	Dengue and chikungunya	Men	48	Alive		2		Guayas
2000	Dengue and chikungunya	Men	32	Alive		6		Guayas
2000	Dengue and chikungunya	Men	25	Alive		3		Guayas
2000	Dengue and chikungunya	Women	41	Alive		2		Guayas
2000	Dengue and chikungunya	Men	48	Alive		1		Guayas
2000	Dengue and chikungunya	Men	59	Alive		6		Guayas
2000	Dengue and chikungunya	Men	40	Alive		3		Guayas
2000	Dengue and chikungunya	Women	40	Alive		1		Guayas
2000	Dengue and chikungunya	Women	24	Alive		2		Guayas
2000	Dengue and chikungunya	Women	43	Alive		2		Guayas
2000	Dengue and chikungunya	Women	5	Alive		1		Guayas
2000	Dengue and chikungunya	Women	81	Alive		2		Guayas
2000	Dengue and chikungunya	Women	68	Alive		2		Guayas
2000	Dengue and chikungunya	Women	34	Alive		2		Guayas
2000	Dengue and chikungunya	Men	48	Alive		2		Guayas
2000	Dengue and chikungunya	Men	49	Alive		1		Guayas
2000	Dengue and chikungunya	Men	54	Alive		6		Guayas
2000	Dengue and chikungunya	Women	46	Alive		5		Guayas
2000	Dengue and chikungunya	Men	13	Dead		1		Guayas
2000	Dengue and chikungunya	Men	11	Alive		4		Guayas
2000	Dengue and chikungunya	Men	14	Alive		3		Guayas
2000	Dengue and chikungunya	Men	18	Alive		1		Guayas
2000	Dengue and chikungunya	Men	33	Alive		6		Guayas
2000	Dengue and chikungunya	Men	41	Alive		9		Guayas
2000	Dengue and chikungunya	Women	36	Alive		4		Guayas
2000	Dengue and chikungunya	Men	25	Alive		5		Guayas
2000	Dengue and chikungunya	Men	42	Alive		6		Guayas
2000	Dengue and chikungunya	Men	37	Alive		4		Guayas
2000	Dengue and chikungunya	Men	45	Alive		4		Guayas
2000	Dengue and chikungunya	Men	25	Dead		7		Guayas
2000	Dengue and chikungunya	Men	39	Alive		11		Guayas
2000	Dengue and chikungunya	Men	63	Alive		4		Guayas
2000	Dengue and chikungunya	Men	69	Alive		6		Guayas
2000	Dengue and chikungunya	Men	57	Alive		3		Guayas
2000	Dengue and chikungunya	Men	16	Alive		3		Guayas
2000	Dengue and chikungunya	Men	91	Alive		5		Guayas
2000	Dengue and chikungunya	Men	25	Alive		2		Guayas
2000	Dengue and chikungunya	Women	6	Alive		3		Guayas
2000	Dengue and chikungunya	Women	2	Alive		7		Guayas
2000	Dengue and chikungunya	Men	9	Alive		4		Guayas
2000	Dengue and chikungunya	Men	3	Alive		10		Guayas
2000	Dengue and chikungunya	Men	3	Alive		3		Guayas
2000	Dengue and chikungunya	Men	11	Alive		4		Guayas
2000	Dengue and chikungunya	Women	2	Alive		5		Guayas
2000	Dengue and chikungunya	Women	4	Alive		5		Guayas
2000	Dengue and chikungunya	Women	9	Alive		5		Guayas
2000	Dengue and chikungunya	Men	15	Alive		6		Guayas
2000	Dengue and chikungunya	Men	46	Alive		6		Guayas
2000	Dengue and chikungunya	Men	39	Alive		5		Guayas
2000	Dengue and chikungunya	Women	72	Alive		4		Guayas
2000	Dengue and chikungunya	Men	22	Alive		6		Guayas
2000	Dengue and chikungunya	Men	32	Alive		5		Guayas
2000	Dengue and chikungunya	Women	17	Alive		8		Guayas
2000	Dengue and chikungunya	Women	49	Alive		3		Guayas
2000	Dengue and chikungunya	Men	36	Alive		4		Guayas
2000	Dengue and chikungunya	Men	12	Alive		4		Guayas
2000	Dengue and chikungunya	Men	11	Alive		10		Guayas
2000	Dengue and chikungunya	Men	78	Alive		4		Guayas
2000	Dengue and chikungunya	Men	67	Alive		3		Guayas
2000	Dengue and chikungunya	Men	20	Alive		6		Guayas
2000	Dengue and chikungunya	Men	71	Alive		1		Guayas
2000	Dengue and chikungunya	Men	22	Alive		7		Guayas
2000	Dengue and chikungunya	Men	16	Alive		3		Guayas
2000	Dengue and chikungunya	Men	20	Alive		6		Guayas
2000	Dengue and chikungunya	Men	4	Alive		10		Guayas
2000	Dengue and chikungunya	Men	18	Alive		4		Guayas
2000	Dengue and chikungunya	Women	36	Alive		4		Guayas
2000	Dengue and chikungunya	Men	9	Alive		2		Guayas
2000	Dengue and chikungunya	Men	43	Alive		4		Guayas
2000	Dengue and chikungunya	Women	34	Alive		3		Guayas
2000	Dengue and chikungunya	Women	57	Alive		2		Guayas
2000	Dengue and chikungunya	Women	33	Alive		4		Guayas
2000	Dengue and chikungunya	Men	58	Alive		2		Guayas
2000	Dengue and chikungunya	Women	28	Alive		2		Guayas
2000	Dengue and chikungunya	Women	38	Alive		2		Guayas
2000	Dengue and chikungunya	Women	5	Alive		3		Guayas
2000	Dengue and chikungunya	Men	29	Alive		3		Guayas
2000	Dengue and chikungunya	Men	53	Alive		3		Guayas
2000	Dengue and chikungunya	Women	42	Alive		3		Guayas
2000	Dengue and chikungunya	Women	34	Alive		1		Guayas
2000	Dengue and chikungunya	Women	79	Alive		5		Guayas
2000	Dengue and chikungunya	Men	53	Alive		2		Guayas
2000	Dengue and chikungunya	Women	64	Alive		2		Guayas
2000	Dengue and chikungunya	Women	47	Alive		1		Guayas
2000	Dengue and chikungunya	Men	76	Alive		13		Guayas
2000	Dengue and chikungunya	Men	31	Alive		7		Guayas
2000	Dengue and chikungunya	Men	25	Alive		2		Guayas
2000	Dengue and chikungunya	Women	17	Alive		4		Guayas
2000	Dengue and chikungunya	Men	27	Alive		3		Guayas
2000	Dengue and chikungunya	Men	20	Alive		3		Guayas
2000	Dengue and chikungunya	Women	47	Alive		4		Guayas
2000	Dengue and chikungunya	Women	76	Alive		4		Guayas
2000	Dengue and chikungunya	Men	23	Alive		1		Guayas
2000	Dengue and chikungunya	Men	18	Alive		4		Guayas
2000	Dengue and chikungunya	Men	67	Alive		2		Guayas
2000	Dengue and chikungunya	Men	44	Alive		2		Guayas
2000	Dengue and chikungunya	Men	25	Alive		3		Guayas
2000	Dengue and chikungunya	Women	24	Alive		2		Guayas
2000	Dengue and chikungunya	Men	74	Alive		3		Guayas
2000	Dengue and chikungunya	Women	44	Alive		2		Guayas
2000	Dengue and chikungunya	Men	30	Alive		3		Guayas
2000	Dengue and chikungunya	Women	25	Alive		5		Guayas
2000	Dengue and chikungunya	Men	46	Alive		3		Guayas
2000	Dengue and chikungunya	Men	31	Alive		2		Guayas
2000	Dengue and chikungunya	Men	30	Alive		3		Guayas
2000	Dengue and chikungunya	Men	13	Alive		6		Guayas
2000	Dengue and chikungunya	Men	54	Alive		2		Guayas
2000	Dengue and chikungunya	Men	16	Alive		4		Guayas
2000	Dengue and chikungunya	Men	26	Alive		3		Guayas
2000	Dengue and chikungunya	Men	23	Alive		5		Guayas
2000	Dengue and chikungunya	Men	21	Alive		4		Guayas
2000	Dengue and chikungunya	Men	34	Alive		5		Guayas
2000	Dengue and chikungunya	Women	12	Alive		2		Guayas
2000	Dengue and chikungunya	Men	34	Alive		3		Guayas
2000	Dengue and chikungunya	Women	34	Alive		3		Guayas
2000	Dengue and chikungunya	Men	22	Alive		1		Guayas
2000	Dengue and chikungunya	Men	9	Alive		2		Guayas
2000	Dengue and chikungunya	Women	16	Alive		3		Guayas
2000	Dengue and chikungunya	Men	28	Alive		3		Guayas
2000	Dengue and chikungunya	Women	15	Alive		1		Guayas
2000	Dengue and chikungunya	Men	44	Alive		3		Guayas
2000	Dengue and chikungunya	Men	28	Alive		2		Guayas
2000	Dengue and chikungunya	Men	33	Alive		5		Guayas
2000	Dengue and chikungunya	Men	40	Alive		4		Guayas
2000	Dengue and chikungunya	Men	35	Alive		3		Guayas
2000	Dengue and chikungunya	Men	43	Alive		2		Guayas
2000	Dengue and chikungunya	Men	23	Alive		5		Guayas
2000	Dengue and chikungunya	Women	20	Alive		6		Guayas
2000	Dengue and chikungunya	Women	42	Alive		5		Guayas
2000	Dengue and chikungunya	Women	31	Alive		2		Guayas
2000	Dengue and chikungunya	Women	32	Alive		1		Guayas
2000	Dengue and chikungunya	Men	19	Alive		2		Guayas
2000	Dengue and chikungunya	Women	41	Alive		6		Guayas
2000	Dengue and chikungunya	Women	21	Alive		5		Guayas
2000	Dengue and chikungunya	Men	56	Alive		4		Guayas
2000	Dengue and chikungunya	Women	36	Alive		4		Guayas
2000	Dengue and chikungunya	Women	21	Alive		1		Guayas
2000	Dengue and chikungunya	Men	6	Alive		5		Guayas
2000	Dengue and chikungunya	Women	33	Alive		5		Guayas
2000	Dengue and chikungunya	Men	21	Alive		5		Guayas
2000	Dengue and chikungunya	Women	27	Alive		8		Guayas
2000	Dengue and chikungunya	Women	30	Alive		6		Guayas
2000	Dengue and chikungunya	Women	66	Alive		5		Guayas
2000	Dengue and chikungunya	Women	25	Alive		5		Guayas
2000	Dengue and chikungunya	Men	11	Alive		5		Guayas
2000	Dengue and chikungunya	Women	24	Alive		5		Guayas
2000	Dengue and chikungunya	Women	7	Alive		5		Guayas
2000	Dengue and chikungunya	Men	51	Alive		5		Guayas
2000	Dengue and chikungunya	Men	23	Alive		5		Guayas
2000	Dengue and chikungunya	Women	42	Alive		3		Guayas
2000	Dengue and chikungunya	Men	21	Alive		4		Guayas
2000	Dengue and chikungunya	Men	41	Alive		2		Guayas
2000	Dengue and chikungunya	Men	52	Alive		3		Guayas
2000	Dengue and chikungunya	Women	30	Alive		3		Guayas
2000	Dengue and chikungunya	Women	5	Alive		1		Guayas
2000	Dengue and chikungunya	Men	60	Alive		8		Guayas
2000	Dengue and chikungunya	Women	21	Alive		1		Guayas
2000	Dengue and chikungunya	Women	9	Alive		4		Guayas
2000	Dengue and chikungunya	Women	10	Alive		4		Guayas
2000	Dengue and chikungunya	Men	16	Alive		4		Guayas
2000	Dengue and chikungunya	Women	5	Alive		4		Guayas
2000	Dengue and chikungunya	Men	24	Alive		3		Guayas
2000	Dengue and chikungunya	Men	20	Alive		3		Guayas
2000	Dengue and chikungunya	Women	34	Alive		3		Guayas
2000	Dengue and chikungunya	Men	13	Alive		1		Guayas
2000	Dengue and chikungunya	Men	76	Alive		11		Guayas
2000	Dengue and chikungunya	Men	7	Alive		5		Guayas
2000	Dengue and chikungunya	Women	30	Alive		3		Guayas
2000	Dengue and chikungunya	Women	34	Alive		3		Guayas
2000	Dengue and chikungunya	Women	33	Alive		4		Guayas
2000	Dengue and chikungunya	Women	7	Alive		3		Guayas
2000	Dengue and chikungunya	Women	37	Alive		3		Guayas
2000	Dengue and chikungunya	Men	8	Alive		2		Guayas
2000	Dengue and chikungunya	Men	37	Alive		4		Guayas
2000	Dengue and chikungunya	Men	10	Alive		3		Guayas
2000	Dengue and chikungunya	Women	5	Alive		3		Guayas
2000	Dengue and chikungunya	Men	13	Alive		6		Guayas
2000	Dengue and chikungunya	Men	8	Alive		8		Guayas
2000	Dengue and chikungunya	Men	11	Alive		5		Guayas
2000	Dengue and chikungunya	Men	13	Alive		7		Guayas
2000	Dengue and chikungunya	Men	23	Alive		5		Guayas
2000	Dengue and chikungunya	Men	20	Alive		4		Guayas
2000	Dengue and chikungunya	Women	7	Alive		4		Guayas
2000	Dengue and chikungunya	Men	29	Alive		3		Guayas
2000	Dengue and chikungunya	Women	11	Alive		3		Guayas
2000	Dengue and chikungunya	Women	7	Alive		4		Guayas
2000	Dengue and chikungunya	Women	42	Alive		2		Guayas
2000	Dengue and chikungunya	Women	45	Alive		9		Guayas
2000	Dengue and chikungunya	Women	15	Alive		6		Guayas
2000	Dengue and chikungunya	Men	54	Alive		12		Guayas
2000	Dengue and chikungunya	Men	36	Alive		17		Guayas
2000	Dengue and chikungunya	Women	30	Alive		2		Guayas
2000	Dengue and chikungunya	Men	10	Alive		7		Guayas
2000	Dengue and chikungunya	Women	45	Alive		5		Guayas
2000	Dengue and chikungunya	Women	36	Alive		5		Guayas
2000	Dengue and chikungunya	Women	18	Alive		5		Guayas
2000	Dengue and chikungunya	Women	39	Alive		5		Guayas
2000	Dengue and chikungunya	Men	4	Alive		8		Guayas
2000	Dengue and chikungunya	Men	13	Alive		6		Guayas
2000	Dengue and chikungunya	Men	8	Alive		2		Guayas
2000	Dengue and chikungunya	Women	13	Alive		2		Guayas
2000	Dengue and chikungunya	Men	34	Alive		1		Guayas
2000	Dengue and chikungunya	Women	24	Alive		5		Guayas
2000	Dengue and chikungunya	Men	38	Alive		3		Guayas
2000	Dengue and chikungunya	Women	46	Alive		3		Guayas
2000	Dengue and chikungunya	Men	6	Alive		3		Guayas
2000	Dengue and chikungunya	Men	5	Alive		3		Guayas
2000	Dengue and chikungunya	Men	31	Alive		3		Guayas
2000	Dengue and chikungunya	Women	58	Alive		3		Guayas
2000	Dengue and chikungunya	Men	12	Alive		5		Guayas
2000	Dengue and chikungunya	Men	38	Alive		2		Guayas
2000	Dengue and chikungunya	Men	6	Alive		6		Guayas
2000	Dengue and chikungunya	Men	13	Alive		5		Guayas
2000	Dengue and chikungunya	Men	8	Alive		4		Guayas
2000	Dengue and chikungunya	Men	28	Alive		1		Guayas
2000	Dengue and chikungunya	Men	18	Alive		1		Guayas
2000	Dengue and chikungunya	Men	23	Alive		5		Guayas
2000	Dengue and chikungunya	Men	20	Alive		5		Guayas
2000	Dengue and chikungunya	Women	24	Alive		5		Guayas
2000	Dengue and chikungunya	Men	23	Alive		4		Guayas
2000	Dengue and chikungunya	Men	14	Alive		3		Guayas
2000	Dengue and chikungunya	Men	27	Alive		7		Guayas
2000	Dengue and chikungunya	Men	40	Alive		6		Guayas
2000	Dengue and chikungunya	Men	19	Alive		5		Guayas
2000	Dengue and chikungunya	Men	30	Alive		4		Guayas
2000	Dengue and chikungunya	Women	18	Alive		3		Guayas
2000	Dengue and chikungunya	Men	28	Alive		4		Guayas
2000	Dengue and chikungunya	Men	12	Alive		2		Guayas
2000	Dengue and chikungunya	Men	11	Alive		4		Guayas
2000	Dengue and chikungunya	Women	19	Alive		6		Guayas
2000	Dengue and chikungunya	Men	23	Alive		6		Guayas
2000	Dengue and chikungunya	Women	21	Alive		3		Guayas
2000	Dengue and chikungunya	Women	32	Alive		4		Guayas
2000	Dengue and chikungunya	Men	14	Alive		4		Guayas
2000	Dengue and chikungunya	Men	21	Alive		4		Guayas
2000	Dengue and chikungunya	Men	42	Alive		3		Guayas
2000	Dengue and chikungunya	Women	8	Alive		3		Guayas
2000	Dengue and chikungunya	Women	59	Alive		5		Guayas
2000	Dengue and chikungunya	Men	16	Alive		4		Guayas
2000	Dengue and chikungunya	Men	14	Alive		3		Guayas
2000	Dengue and chikungunya	Women	21	Alive		7		Guayas
2000	Dengue and chikungunya	Women	19	Alive		10		Guayas
2000	Dengue and chikungunya	Men	31	Alive		3		Guayas
2000	Dengue and chikungunya	Men	25	Alive		2		Guayas
2000	Dengue and chikungunya	Men	24	Alive		2		Guayas
2000	Dengue and chikungunya	Men	31	Alive		3		Guayas
2000	Dengue and chikungunya	Men	15	Alive		3		Guayas
2000	Dengue and chikungunya	Women	42	Alive		6		Guayas
2000	Dengue and chikungunya	Women	44	Alive		2		Guayas
2000	Dengue and chikungunya	Men	23	Alive		2		Guayas
2000	Dengue and chikungunya	Women	20	Alive		2		Guayas
2000	Dengue and chikungunya	Men	7	Alive		2		Guayas
2000	Dengue and chikungunya	Women	20	Alive		2		Guayas
2000	Dengue and chikungunya	Women	61	Alive		5		Guayas
2000	Dengue and chikungunya	Men	14	Alive		3		Guayas
2000	Dengue and chikungunya	Men	67	Alive		4		Guayas
2000	Dengue and chikungunya	Men	32	Alive		10		Guayas
2000	Dengue and chikungunya	Men	4	Alive		1		Guayas
2000	Dengue and chikungunya	Men	20	Alive		5		Guayas
2000	Dengue and chikungunya	Men	9	Alive		3		Guayas
2000	Dengue and chikungunya	Men	14	Alive		6		Guayas
2000	Dengue and chikungunya	Men	23	Alive		7		Guayas
2000	Dengue and chikungunya	Men	41	Alive		4		Guayas
2000	Dengue and chikungunya	Women	12	Alive		6		Guayas
2000	Dengue and chikungunya	Women	8	Alive		6		Guayas
2000	Dengue and chikungunya	Women	30	Alive		3		Guayas
2000	Dengue and chikungunya	Men	4	Alive		3		Guayas
2000	Dengue and chikungunya	Men	6	Alive		3		Guayas
2000	Dengue and chikungunya	Women	6	Alive		1		Guayas
2000	Dengue and chikungunya	Men	10	Alive		3		Guayas
2000	Dengue and chikungunya	Men	7	Alive		1		Guayas
2000	Dengue and chikungunya	Women	9	Alive		3		Guayas
2000	Dengue and chikungunya	Women	8	Alive		12		Guayas
2000	Dengue and chikungunya	Men	3	Alive		3		Guayas
2000	Dengue and chikungunya	Women	7	Alive		11		Guayas
2000	Dengue and chikungunya	Women	10	Alive		11		Guayas
2000	Dengue and chikungunya	Women	8	Alive		4		Guayas
2000	Dengue and chikungunya	Men	10	Alive		7		Guayas
2000	Dengue and chikungunya	Women	4	Alive		4		Guayas
2000	Dengue and chikungunya	Men	9	Dead		12		Guayas
2000	Dengue and chikungunya	Men	6	Alive		5		Guayas
2000	Dengue and chikungunya	Men	6	Alive		4		Guayas
2000	Dengue and chikungunya	Men	6	Alive		4		Guayas
2000	Dengue and chikungunya	Men	7	Alive		3		Guayas
2000	Dengue and chikungunya	Men	9	Alive		8		Guayas
2000	Dengue and chikungunya	Men	12	Alive		3		Guayas
2000	Dengue and chikungunya	Men	3	Alive		5		Guayas
2000	Dengue and chikungunya	Women	6	Alive		12		Guayas
2000	Dengue and chikungunya	Women	7	Alive		7		Guayas
2000	Dengue and chikungunya	Women	8	Alive		7		Guayas
2000	Dengue and chikungunya	Women	11	Alive		6		Guayas
2000	Dengue and chikungunya	Women	10	Alive		4		Guayas
2000	Dengue and chikungunya	Men	6	Alive		40		Guayas
2000	Dengue and chikungunya	Women	9	Alive		6		Guayas
2000	Dengue and chikungunya	Men	4	Alive		1		Guayas
2000	Dengue and chikungunya	Men	5	Alive		13		Guayas
2000	Dengue and chikungunya	Men	9	Alive		7		Guayas
2000	Dengue and chikungunya	Women	5	Alive		10		Guayas
2000	Dengue and chikungunya	Women	6	Alive		7		Guayas
2000	Dengue and chikungunya	Women	10	Alive		6		Guayas
2000	Dengue and chikungunya	Women	6	Alive		14		Guayas
2000	Dengue and chikungunya	Women	7	Alive		11		Guayas
2000	Dengue and chikungunya	Women	5	Alive		10		Guayas
2000	Dengue and chikungunya	Men	9	Alive		8		Guayas
2000	Dengue and chikungunya	Women	8	Alive		7		Guayas
2000	Dengue and chikungunya	Women	3	Alive		5		Guayas
2000	Dengue and chikungunya	Women	5	Alive		9		Guayas
2000	Dengue and chikungunya	Men	8	Alive		1		Guayas
2000	Dengue and chikungunya	Men	10	Alive		3		Guayas
2000	Dengue and chikungunya	Men	9	Alive		2		Guayas
2000	Dengue and chikungunya	Men	8	Alive		1		Guayas
2000	Dengue and chikungunya	Women	13	Alive		5		Guayas
2000	Dengue and chikungunya	Women	7	Alive		8		Guayas
2000	Dengue and chikungunya	Women	10	Alive		8		Guayas
2000	Dengue and chikungunya	Men	7	Alive		6		Guayas
2000	Dengue and chikungunya	Women	9	Alive		7		Guayas
2000	Dengue and chikungunya	Men	5	Alive		7		Guayas
2000	Dengue and chikungunya	Men	10	Alive		16		Guayas
2000	Dengue and chikungunya	Men	5	Alive		5		Guayas
2000	Dengue and chikungunya	Women	11	Alive		5		Guayas
2000	Dengue and chikungunya	Men	8	Alive		9		Guayas
2000	Dengue and chikungunya	Men	5	Alive		4		Guayas
2000	Dengue and chikungunya	Men	5	Alive		4		Guayas
2000	Dengue and chikungunya	Women	4	Dead		10		Guayas
2000	Dengue and chikungunya	Men	4	Alive		9		Guayas
2000	Dengue and chikungunya	Men	10	Alive		6		Guayas
2000	Dengue and chikungunya	Women	3	Alive		8		Guayas
2000	Dengue and chikungunya	Women	9	Alive		6		Guayas
2000	Dengue and chikungunya	Women	4	Alive		5		Guayas
2000	Dengue and chikungunya	Women	11	Alive		3		Guayas
2000	Dengue and chikungunya	Women	3	Alive		6		Guayas
2000	Dengue and chikungunya	Men	48	Alive		4		Guayas
2000	Dengue and chikungunya	Men	77	Dead		2		Guayas
2000	Dengue and chikungunya	Women	16	Alive		3		Guayas
2000	Dengue and chikungunya	Men	6	Alive		4		Guayas
2000	Dengue and chikungunya	Men	7	Alive		3		Guayas
2000	Dengue and chikungunya	Men	8	Alive		3		Guayas
2000	Dengue and chikungunya	Men	6	Alive		5		Guayas
2000	Dengue and chikungunya	Women	9	Alive		4		Guayas
2000	Dengue and chikungunya	Men	7	Alive		1		Guayas
2000	Dengue and chikungunya	Women	5	Alive		2		Guayas
2000	Dengue and chikungunya	Women	7	Alive		4		Guayas
2000	Dengue and chikungunya	Men	11	Alive		6		Guayas
2000	Dengue and chikungunya	Women	8	Alive		6		Guayas
2000	Dengue and chikungunya	Men	5	Alive		2		Guayas
2000	Dengue and chikungunya	Men	5	Alive		3		Guayas
2000	Dengue and chikungunya	Women	2	Alive		2		Guayas
2000	Dengue and chikungunya	Men	5	Alive		6		Guayas
2000	Dengue and chikungunya	Men	5	Alive		4		Guayas
2000	Dengue and chikungunya	Women	3	Alive		4		Guayas
2000	Dengue and chikungunya	Women	9	Alive		5		Guayas
2000	Dengue and chikungunya	Women	8	Alive		5		Guayas
2000	Dengue and chikungunya	Women	7	Alive		4		Guayas
2000	Dengue and chikungunya	Women	4	Alive		2		Guayas
2000	Dengue and chikungunya	Women	10	Alive		4		Guayas
2000	Dengue and chikungunya	Women	8	Alive		1		Guayas
2000	Dengue and chikungunya	Men	5	Alive		7		Guayas
2000	Dengue and chikungunya	Men	11	Alive		6		Guayas
2000	Dengue and chikungunya	Women	6	Alive		4		Guayas
2000	Dengue and chikungunya	Women	9	Alive		4		Guayas
2000	Dengue and chikungunya	Men	41	Alive		2		Guayas
2000	Dengue and chikungunya	Men	15	Alive		3		Guayas
2000	Dengue and chikungunya	Women	11	Alive		3		Guayas
2000	Dengue and chikungunya	Women	2	Alive		4		Guayas
2000	Dengue and chikungunya	Women	9	Alive		6		Guayas
2000	Dengue and chikungunya	Men	4	Alive		4		Guayas
2000	Dengue and chikungunya	Men	2	Alive		2		Guayas
2000	Dengue and chikungunya	Women	7	Alive		3		Guayas
2000	Dengue and chikungunya	Men	3	Alive		3		Guayas
2000	Dengue and chikungunya	Men	4	Alive		3		Guayas
2000	Dengue and chikungunya	Men	6	Alive		6		Guayas
2000	Dengue and chikungunya	Women	1	Alive		10		Guayas
2000	Dengue and chikungunya	Men	8	Alive		4		Guayas
2000	Dengue and chikungunya	Women	1	Alive		10		Guayas
2000	Dengue and chikungunya	Men	8	Alive		4		Guayas
2000	Dengue and chikungunya	Women	8	Alive		6		Guayas
2000	Dengue and chikungunya	Men	11	Alive		2		Guayas
2000	Dengue and chikungunya	Men	4	Alive		2		Guayas
2000	Dengue and chikungunya	Men	12	Alive		3		Guayas
2000	Dengue and chikungunya	Men	5	Alive		6		Guayas
2000	Dengue and chikungunya	Men	10	Alive		2		Guayas
2000	Dengue and chikungunya	Men	8	Alive		19		Guayas
2000	Dengue and chikungunya	Men	8	Alive		6		Guayas
2000	Dengue and chikungunya	Men	2	Alive		8		Guayas
2000	Dengue and chikungunya	Men	2	Alive		2		Guayas
2000	Dengue and chikungunya	Women	7	Alive		3		Guayas
2000	Dengue and chikungunya	Women	1	Alive		2		Guayas
2000	Dengue and chikungunya	Men	11	Alive		4		Guayas
2000	Dengue and chikungunya	Men	10	Alive		3		Guayas
2000	Dengue and chikungunya	Men	5	Alive		3		Guayas
2000	Dengue and chikungunya	Men	5	Alive		4		Guayas
2000	Dengue and chikungunya	Women	3	Alive		8		Guayas
2000	Dengue and chikungunya	Men	10	Alive		10		Guayas
2000	Dengue and chikungunya	Women	10	Alive		6		Guayas
2000	Dengue and chikungunya	Men	11	Alive		7		Guayas
2000	Dengue and chikungunya	Women	2	Alive		4		Guayas
2000	Dengue and chikungunya	Men	8	Alive		3		Guayas
2000	Dengue and chikungunya	Women	4	Alive		6		Guayas
2000	Dengue and chikungunya	Men	39	Alive		5		Guayas
2000	Dengue and chikungunya	Men	2	Alive		3		Guayas
2000	Dengue and chikungunya	Men	1	Alive		3		Guayas
2000	Dengue and chikungunya	Women	2	Alive		2		Guayas
2000	Dengue and chikungunya	Men	3	Alive		4		Guayas
2000	Dengue and chikungunya	Men	9	Alive		5		Guayas
2000	Dengue and chikungunya	Men	8	Alive		5		Guayas
2000	Dengue and chikungunya	Men	1	Alive		10		Guayas
2000	Dengue and chikungunya	Men	42	Alive		8		Guayas
2000	Dengue and chikungunya	Men	6	Alive		8		Guayas
2000	Dengue and chikungunya	Men	11	Alive		9		Guayas
2000	Dengue and chikungunya	Men	9	Alive		3		Guayas
2000	Dengue and chikungunya	Men	9	Alive		5		Guayas
2000	Dengue and chikungunya	Men	7	Alive		12		Guayas
2000	Dengue and chikungunya	Men	12	Alive		3		Guayas
2000	Dengue and chikungunya	Women	5	Alive		6		Guayas
2000	Dengue and chikungunya	Men	42	Alive		7		Guayas
2000	Dengue and chikungunya	Men	6	Alive		8		Guayas
2000	Dengue and chikungunya	Men	4	Alive		2		Guayas
2000	Dengue and chikungunya	Women	8	Alive		2		Guayas
2000	Dengue and chikungunya	Men	8	Alive		4		Guayas
2000	Dengue and chikungunya	Women	4	Alive		4		Guayas
2000	Dengue and chikungunya	Women	6	Alive		7		Guayas
2000	Dengue and chikungunya	Women	16	Alive		11		Guayas
2000	Dengue and chikungunya	Women	4	Alive		8		Guayas
2000	Dengue and chikungunya	Men	38	Alive		7		Guayas
2000	Dengue and chikungunya	Women	5	Alive		5		Guayas
2000	Dengue and chikungunya	Women	12	Alive		8		Guayas
2000	Dengue and chikungunya	Women	3	Alive		3		Guayas
2000	Dengue and chikungunya	Women	9	Alive		6		Guayas
2000	Dengue and chikungunya	Men	13	Alive		7		Guayas
2000	Dengue and chikungunya	Men	2	Alive		9		Guayas
2000	Dengue and chikungunya	Women	10	Alive		9		Guayas
2000	Dengue and chikungunya	Women	5	Alive		9		Guayas
2000	Dengue and chikungunya	Men	15	Alive		4		Guayas
2000	Dengue and chikungunya	Women	58	Alive		3		Guayas
2000	Dengue and chikungunya	Women	10	Alive		7		Guayas
2000	Dengue and chikungunya	Women	2	Alive		1		Guayas
2000	Dengue and chikungunya	Men	19	Alive		9		Guayas
2000	Dengue and chikungunya	Women	11	Alive		3		Guayas
2000	Dengue and chikungunya	Men	7	Alive		12		Guayas
2000	Dengue and chikungunya	Men	40	Alive		4		Guayas
2000	Dengue and chikungunya	Men	9	Alive		6		Guayas
2000	Dengue and chikungunya	Men	1	Alive		6		Guayas
2000	Dengue and chikungunya	Men	13	Alive		9		Guayas
2000	Dengue and chikungunya	Men	9	Alive		3		Guayas
2000	Dengue and chikungunya	Men	6	Alive		17		Guayas
2000	Dengue and chikungunya	Men	5	Alive		19		Guayas
2000	Dengue and chikungunya	Men	5	Alive		3		Guayas
2000	Dengue and chikungunya	Men	10	Alive		8		Guayas
2000	Dengue and chikungunya	Men	5	Alive		3		Guayas
2000	Dengue and chikungunya	Women	3	Alive		4		Guayas
2000	Dengue and chikungunya	Men	10	Alive		8		Guayas
2000	Dengue and chikungunya	Men	8	Alive		7		Guayas
2000	Dengue and chikungunya	Men	12	Alive		7		Guayas
2000	Dengue and chikungunya	Men	13	Alive		2		Guayas
2000	Dengue and chikungunya	Men	32	Alive		11		Guayas
2000	Dengue and chikungunya	Women	2	Alive		5		Guayas
2000	Dengue and chikungunya	Men	48	Alive		1		Guayas
2000	Dengue and chikungunya	Men	52	Alive		2		Guayas
2000	Dengue and chikungunya	Men	28	Alive		18		Guayas
2000	Dengue and chikungunya	Men	24	Alive		2		Guayas
2000	Dengue and chikungunya	Women	61	Alive		1		Guayas
2000	Dengue and chikungunya	Men	53	Alive		3		Guayas
2000	Dengue and chikungunya	Women	53	Alive		3		Guayas
2000	Dengue and chikungunya	Men	43	Alive		10		Guayas
2000	Dengue and chikungunya	Men	19	Alive		12		Guayas
2000	Dengue and chikungunya	Men	33	Alive		10		Guayas
2000	Dengue and chikungunya	Men	21	Alive		14		Guayas
2000	Dengue and chikungunya	Men	19	Alive		6		Guayas
2000	Dengue and chikungunya	Men	32	Alive		2		Guayas
2000	Dengue and chikungunya	Women	29	Alive		3		Guayas
2000	Dengue and chikungunya	Women	53	Alive		6		Guayas
2000	Dengue and chikungunya	Men	29	Alive		3		Guayas
2000	Dengue and chikungunya	Women	27	Alive		4		Guayas
2000	Dengue and chikungunya	Women	29	Alive		3		Guayas
2000	Dengue and chikungunya	Men	15	Alive		6		Guayas
2000	Dengue and chikungunya	Men	66	Alive		13		Guayas
2000	Dengue and chikungunya	Women	23	Alive		4		Guayas
2000	Dengue and chikungunya	Women	19	Alive		19		Guayas
2000	Dengue and chikungunya	Women	21	Alive		8		Guayas
2000	Dengue and chikungunya	Men	21	Alive		6		Guayas
2000	Dengue and chikungunya	Men	23	Alive		8		Guayas
2000	Dengue and chikungunya	Women	21	Alive		6		Guayas
2000	Dengue and chikungunya	Men	75	Alive		4		Guayas
2000	Dengue and chikungunya	Men	38	Alive		18		Guayas
2000	Dengue and chikungunya	Men	21	Alive		8		Guayas
2000	Dengue and chikungunya	Women	66	Alive		4		Guayas
2000	Dengue and chikungunya	Men	18	Alive		1		Guayas
2000	Dengue and chikungunya	Men	14	Alive		4		Guayas
2000	Dengue and chikungunya	Men	35	Alive		12		Guayas
2000	Dengue and chikungunya	Women	69	Alive		21		Guayas
2000	Dengue and chikungunya	Men	41	Alive		15		Guayas
2000	Dengue and chikungunya	Men	72	Alive		40		Guayas
2000	Dengue and chikungunya	Men	58	Alive		30		Guayas
2000	Dengue and chikungunya	Women	14	Alive		2		Guayas
2000	Dengue and chikungunya	Men	24	Alive		10		Guayas
2000	Dengue and chikungunya	Men	19	Alive		11		Guayas
2000	Dengue and chikungunya	Men	31	Alive		8		Guayas
2000	Dengue and chikungunya	Women	44	Alive		22		Guayas
2000	Dengue and chikungunya	Men	29	Alive		17		Guayas
2000	Dengue and chikungunya	Men	52	Alive		2		Guayas
2000	Dengue and chikungunya	Men	18	Alive		3		Guayas
2000	Dengue and chikungunya	Men	19	Alive		7		Guayas
2000	Dengue and chikungunya	Men	60	Alive		6		Guayas
2000	Dengue and chikungunya	Men	22	Alive		6		Guayas
2000	Dengue and chikungunya	Men	40	Alive		1		Guayas
2000	Dengue and chikungunya	Women	39	Alive		4		Guayas
2000	Dengue and chikungunya	Men	33	Alive		4		Guayas
2000	Dengue and chikungunya	Women	34	Alive		5		Guayas
2000	Dengue and chikungunya	Women	37	Alive		6		Guayas
2000	Dengue and chikungunya	Men	50	Alive		5		Guayas
2000	Dengue and chikungunya	Women	30	Alive		4		Guayas
2000	Dengue and chikungunya	Men	66	Alive		17		Guayas
2000	Dengue and chikungunya	Women	42	Alive		5		Guayas
2000	Dengue and chikungunya	Women	19	Alive		19		Guayas
2000	Dengue and chikungunya	Men	30	Alive		8		Guayas
2000	Dengue and chikungunya	Women	30	Alive		5		Guayas
2000	Dengue and chikungunya	Men	53	Alive		20		Guayas
2000	Dengue and chikungunya	Men	31	Alive		16		Guayas
2000	Dengue and chikungunya	Men	68	Alive		18		Guayas
2000	Dengue and chikungunya	Men	54	Alive		8		Guayas
2000	Dengue and chikungunya	Women	41	Alive		5		Guayas
2000	Dengue and chikungunya	Men	33	Alive		12		Guayas
2000	Dengue and chikungunya	Men	55	Alive		3		Guayas
2000	Dengue and chikungunya	Women	28	Alive		3		Guayas
2000	Dengue and chikungunya	Women	81	Alive		21		Guayas
2000	Dengue and chikungunya	Women	33	Alive		6		Guayas
2000	Dengue and chikungunya	Men	32	Alive		5		Guayas
2000	Dengue and chikungunya	Women	47	Alive		10		Guayas
2000	Dengue and chikungunya	Men	24	Alive		6		Guayas
2000	Dengue and chikungunya	Men	66	Alive		7		Guayas
2000	Dengue and chikungunya	Men	40	Alive		9		Guayas
2000	Dengue and chikungunya	Men	33	Alive		11		Guayas
2000	Dengue and chikungunya	Women	43	Alive		6		Guayas
2000	Dengue and chikungunya	Men	42	Alive		6		Guayas
2000	Dengue and chikungunya	Men	28	Alive		5		Guayas
2000	Dengue and chikungunya	Women	49	Alive		4		Guayas
2000	Dengue and chikungunya	Men	34	Alive		7		Guayas
2000	Dengue and chikungunya	Men	38	Alive		6		Guayas
2000	Dengue and chikungunya	Men	50	Alive		6		Guayas
2000	Dengue and chikungunya	Men	37	Alive		2		Guayas
2000	Dengue and chikungunya	Women	5	Alive		4		Guayas
2000	Dengue and chikungunya	Men	14	Alive		3		Guayas
2000	Dengue and chikungunya	Men	32	Alive		5		Guayas
2000	Dengue and chikungunya	Men	14	Alive		9		Guayas
2000	Dengue and chikungunya	Women	38	Alive		4		Guayas
2000	Dengue and chikungunya	Women	28	Alive		2		Guayas
2000	Dengue and chikungunya	Men	70	Alive		2		Guayas
2000	Dengue and chikungunya	Men	36	Alive		2		Guayas
2000	Dengue and chikungunya	Men	30	Alive		2		Guayas
2000	Dengue and chikungunya	Women	26	Alive		3		Guayas
2000	Dengue and chikungunya	Women	26	Alive		1		Guayas
2000	Dengue and chikungunya	Women	35	Alive		5		Guayas
2000	Dengue and chikungunya	Men	66	Alive		4		Guayas
2000	Dengue and chikungunya	Women	37	Alive		3		Guayas
2000	Dengue and chikungunya	Women	55	Alive		2		Guayas
2000	Dengue and chikungunya	Men	42	Alive		3		Guayas
2000	Dengue and chikungunya	Men	8	Alive		2		Guayas
2000	Dengue and chikungunya	Men	9	Alive		3		Guayas
2000	Dengue and chikungunya	Women	36	Alive		3		Guayas
2000	Dengue and chikungunya	Men	45	Alive		2		Guayas
2000	Dengue and chikungunya	Men	20	Alive		2		Guayas
2000	Dengue and chikungunya	Women	59	Alive		3		Guayas
2000	Dengue and chikungunya	Men	62	Alive		2		Guayas
2000	Dengue and chikungunya	Women	5	Alive		4		Guayas
2000	Dengue and chikungunya	Women	27	Alive		4		Guayas
2000	Dengue and chikungunya	Men	85	Alive		3		Guayas
2000	Dengue and chikungunya	Men	74	Alive		4		Guayas
2000	Dengue and chikungunya	Women	65	Alive		6		Guayas
2000	Dengue and chikungunya	Women	33	Alive		1		Guayas
2000	Dengue and chikungunya	Women	62	Alive		3		Guayas
2000	Dengue and chikungunya	Women	54	Alive		5		Guayas
2000	Dengue and chikungunya	Women	65	Alive		1		Guayas
2000	Dengue and chikungunya	Men	58	Alive		2		Guayas
2000	Dengue and chikungunya	Women	47	Alive		2		Guayas
2000	Dengue and chikungunya	Men	21	Alive		4		Guayas
2000	Dengue and chikungunya	Men	64	Alive		2		Guayas
2000	Dengue and chikungunya	Women	36	Alive		2		Guayas
2000	Dengue and chikungunya	Men	36	Alive		3		Guayas
2000	Dengue and chikungunya	Women	78	Alive		10		Guayas
2000	Dengue and chikungunya	Men	25	Alive		2		Guayas
2000	Dengue and chikungunya	Women	56	Alive		3		Guayas
2000	Dengue and chikungunya	Men	35	Alive		9		Guayas
2000	Dengue and chikungunya	Men	4	Alive		2		Guayas
2000	Dengue and chikungunya	Men	29	Alive		2		Guayas
2000	Dengue and chikungunya	Men	12	Alive		2		Guayas
2000	Dengue and chikungunya	Men	22	Alive		1		Guayas
2000	Dengue and chikungunya	Men	14	Alive		1		Guayas
2000	Dengue and chikungunya	Women	38	Alive		1		Guayas
2000	Dengue and chikungunya	Men	35	Alive		5		Guayas
2000	Dengue and chikungunya	Women	24	Alive		4		Guayas
2000	Dengue and chikungunya	Women	33	Alive		2		Guayas
2000	Dengue and chikungunya	Men	50	Alive		2		Guayas
2000	Dengue and chikungunya	Men	45	Alive		3		Guayas
2000	Dengue and chikungunya	Men	68	Alive		17		Guayas
2000	Dengue and chikungunya	Men	24	Alive		8		Guayas
2000	Dengue and chikungunya	Men	24	Alive		8		Guayas
2000	Dengue and chikungunya	Men	37	Alive		6		Guayas
2000	Dengue and chikungunya	Men	44	Alive		2		Guayas
2000	Dengue and chikungunya	Women	42	Alive		10		Guayas
2000	Dengue and chikungunya	Men	35	Alive		1		Guayas
2000	Dengue and chikungunya	Women	86	Alive		14		Guayas
2000	Dengue and chikungunya	Men	29	Alive		4		Guayas
2000	Dengue and chikungunya	Women	25	Alive		6		Guayas
2000	Dengue and chikungunya	Men	39	Alive		5		Guayas
2000	Dengue and chikungunya	Men	40	Alive		5		Guayas
2000	Dengue and chikungunya	Men	25	Alive		1		Guayas
2000	Dengue and chikungunya	Men	38	Alive		4		Guayas
2000	Dengue and chikungunya	Men	39	Alive		5		Guayas
2000	Dengue and chikungunya	Women	26	Alive		2		Guayas
2000	Dengue and chikungunya	Men	6	Alive		3		Guayas
2000	Dengue and chikungunya	Men	33	Alive		3		Guayas
2000	Dengue and chikungunya	Women	89	Alive		2		Guayas
2000	Dengue and chikungunya	Men	35	Alive		1		Guayas
2000	Dengue and chikungunya	Men	19	Alive		1		Guayas
2000	Dengue and chikungunya	Men	28	Alive		1		Guayas
2000	Dengue and chikungunya	Men	32	Alive		1		Guayas
2000	Dengue and chikungunya	Women	55	Alive		1		Guayas
2000	Dengue and chikungunya	Women	48	Alive		1		Guayas
2000	Dengue and chikungunya	Women	47	Alive		1		Guayas
2000	Dengue and chikungunya	Men	11	Alive		1		Guayas
2000	Dengue and chikungunya	Women	78	Alive		3		Guayas
2000	Dengue and chikungunya	Women	54	Alive		2		Guayas
2000	Dengue and chikungunya	Men	28	Alive		1		Guayas
2000	Dengue and chikungunya	Men	30	Alive		3		Guayas
2000	Dengue and chikungunya	Women	81	Alive		2		Guayas
2000	Dengue and chikungunya	Men	68	Alive		3		Guayas
2000	Dengue and chikungunya	Women	34	Alive		2		Guayas
2000	Dengue and chikungunya	Women	3	Alive		5		Guayas
2000	Dengue and chikungunya	Women	7	Alive		3		Guayas
2000	Dengue and chikungunya	Men	3	Alive		2		Guayas
2000	Dengue and chikungunya	Women	11	Alive		6		Guayas
2000	Dengue and chikungunya	Men	10	Alive		3		Guayas
2000	Dengue and chikungunya	Men	14	Alive		6		Guayas
2000	Dengue and chikungunya	Women	4	Alive		4		Guayas
2000	Dengue and chikungunya	Women	6	Alive		5		Guayas
2000	Dengue and chikungunya	Women	7	Alive		5		Guayas
2000	Dengue and chikungunya	Women	11	Alive		2		Guayas
2000	Dengue and chikungunya	Women	7	Alive		3		Guayas
2000	Dengue and chikungunya	Women	9	Alive		5		Guayas
2000	Dengue and chikungunya	Men	2	Alive		6		Guayas
2000	Dengue and chikungunya	Men	5	Alive		17		Guayas
2000	Dengue and chikungunya	Men	5	Alive		6		Guayas
2000	Dengue and chikungunya	Men	7	Alive		3		Guayas
2000	Dengue and chikungunya	Men	11	Alive		3		Guayas
2000	Dengue and chikungunya	Men	6	Alive		7		Guayas
2000	Dengue and chikungunya	Men	4	Alive		2		Guayas
2000	Dengue and chikungunya	Women	11	Alive		3		Guayas
2000	Dengue and chikungunya	Women	9	Alive		3		Guayas
2000	Dengue and chikungunya	Women	7	Alive		16		Guayas
2000	Dengue and chikungunya	Women	8	Alive		4		Guayas
2000	Dengue and chikungunya	Women	8	Alive		7		Guayas
2000	Dengue and chikungunya	Men	8	Alive		5		Guayas
2000	Dengue and chikungunya	Men	7	Alive		7		Guayas
2000	Dengue and chikungunya	Men	8	Alive		6		Guayas
2000	Dengue and chikungunya	Men	14	Alive		6		Guayas
2000	Dengue and chikungunya	Men	12	Alive		5		Guayas
2000	Dengue and chikungunya	Women	8	Alive		7		Guayas
2000	Dengue and chikungunya	Women	10	Alive		3		Guayas
2000	Dengue and chikungunya	Women	8	Alive		5		Guayas
2000	Dengue and chikungunya	Men	5	Alive		3		Guayas
2000	Dengue and chikungunya	Men	5	Alive		5		Guayas
2000	Dengue and chikungunya	Men	6	Alive		3		Guayas
2000	Dengue and chikungunya	Women	12	Alive		10		Guayas
2000	Dengue and chikungunya	Men	4	Dead		1		Guayas
2000	Dengue and chikungunya	Men	2	Alive		5		Guayas
2000	Dengue and chikungunya	Men	5	Alive		5		Guayas
2000	Dengue and chikungunya	Men	4	Alive		14		Guayas
2000	Dengue and chikungunya	Men	10	Alive		4		Guayas
2000	Dengue and chikungunya	Women	2	Alive		11		Guayas
2000	Dengue and chikungunya	Women	9	Alive		8		Guayas
2000	Dengue and chikungunya	Women	3	Alive		3		Guayas
2000	Dengue and chikungunya	Women	9	Alive		5		Guayas
2000	Dengue and chikungunya	Men	1	Alive		4		Guayas
2000	Dengue and chikungunya	Women	8	Alive		5		Guayas
2000	Dengue and chikungunya	Men	3	Alive		4		Guayas
2000	Dengue and chikungunya	Women	7	Alive		2		Guayas
2000	Dengue and chikungunya	Women	3	Alive		3		Guayas
2000	Dengue and chikungunya	Men	5	Alive		1		Guayas
2000	Dengue and chikungunya	Men	9	Alive		5		Guayas
2000	Dengue and chikungunya	Men	47	Dead		1		Guayas
2000	Dengue and chikungunya	Men	60	Alive		2		Guayas
2000	Dengue and chikungunya	Women	6	Alive		2		Guayas
2000	Dengue and chikungunya	Women	9	Alive		3		Guayas
2000	Dengue and chikungunya	Women	7	Alive		5		Guayas
2000	Dengue and chikungunya	Women	9	Alive		3		Guayas
2000	Dengue and chikungunya	Women	5	Alive		2		Guayas
2000	Dengue and chikungunya	Men	1	Alive		5		Guayas
2000	Dengue and chikungunya	Men	1	Alive		3		Guayas
2000	Dengue and chikungunya	Men	1	Alive		6		Guayas
2000	Dengue and chikungunya	Men	7	Alive		9		Guayas
2000	Dengue and chikungunya	Men	1	Alive		4		Guayas
2000	Dengue and chikungunya	Men	1	Alive		3		Guayas
2000	Dengue and chikungunya	Women	8	Alive		4		Guayas
2000	Dengue and chikungunya	Women	51	Alive		1		Guayas
2000	Dengue and chikungunya	Women	67	Alive		1		Guayas
2000	Dengue and chikungunya	Men	49	Alive		2		Guayas
2000	Dengue and chikungunya	Men	39	Alive		1		Guayas
2000	Dengue and chikungunya	Men	29	Alive		2		Guayas
2000	Dengue and chikungunya	Men	29	Alive		2		Guayas
2000	Dengue and chikungunya	Women	41	Alive		2		Guayas
2000	Dengue and chikungunya	Men	26	Alive		5		Guayas
2000	Dengue and chikungunya	Men	25	Alive		5		Guayas
2000	Dengue and chikungunya	Women	57	Alive		1		Guayas
2000	Dengue and chikungunya	Women	35	Alive		1		Guayas
2000	Dengue and chikungunya	Women	1	Alive		3		Guayas
2000	Dengue and chikungunya	Men	29	Alive		3		Guayas
2000	Dengue and chikungunya	Women	44	Alive		3		Guayas
2000	Dengue and chikungunya	Men	42	Alive		1		Guayas
2000	Dengue and chikungunya	Men	28	Alive		1		Guayas
2000	Dengue and chikungunya	Men	34	Alive		1		Guayas
2000	Dengue and chikungunya	Women	55	Alive		4		Guayas
2000	Dengue and chikungunya	Men	25	Alive		5		Guayas
2000	Dengue and chikungunya	Men	27	Alive		1		Guayas
2000	Dengue and chikungunya	Men	28	Alive		4		Guayas
2000	Dengue and chikungunya	Men	32	Alive		2		Guayas
2000	Dengue and chikungunya	Women	40	Alive		1		Guayas
2000	Dengue and chikungunya	Women	22	Alive		2		Guayas
2000	Dengue and chikungunya	Men	32	Alive		2		Guayas
2000	Dengue and chikungunya	Men	43	Alive		4		Guayas
2000	Dengue and chikungunya	Men	41	Alive		19		Guayas
2000	Dengue and chikungunya	Men	24	Alive		1		Guayas
2000	Dengue and chikungunya	Men	48	Alive		123		Guayas
2000	Dengue and chikungunya	Men	18	Dead		1		Guayas
2000	Dengue and chikungunya	Men	25	Alive		4		Guayas
2000	Dengue and chikungunya	Men	19	Alive		1		Guayas
2000	Dengue and chikungunya	Men	50	Alive		3		Guayas
2000	Dengue and chikungunya	Men	31	Alive		6		Guayas
2000	Dengue and chikungunya	Men	24	Alive		6		Guayas
2000	Dengue and chikungunya	Men	30	Alive		2		Guayas
2000	Dengue and chikungunya	Men	22	Alive		8		Guayas
2000	Dengue and chikungunya	Men	22	Alive		9		Guayas
2000	Dengue and chikungunya	Women	67	Alive		6		Guayas
2000	Dengue and chikungunya	Women	21	Alive		2		Guayas
2000	Dengue and chikungunya	Men	63	Alive		2		Guayas
2000	Dengue and chikungunya	Women	10	Alive		1		Guayas
2000	Dengue and chikungunya	Women	31	Alive		2		Guayas
2000	Dengue and chikungunya	Men	24	Alive		1		Guayas
2000	Dengue and chikungunya	Men	18	Alive		2		Guayas
2000	Dengue and chikungunya	Women	52	Alive		3		Guayas
2000	Dengue and chikungunya	Women	40	Alive		2		Guayas
2000	Dengue and chikungunya	Men	25	Alive		1		Guayas
2000	Dengue and chikungunya	Women	44	Alive		1		Guayas
2000	Dengue and chikungunya	Women	18	Alive		2		Guayas
2000	Dengue and chikungunya	Women	46	Alive		4		Guayas
2000	Dengue and chikungunya	Men	37	Alive		1		Guayas
2000	Dengue and chikungunya	Women	26	Alive		1		Guayas
2000	Dengue and chikungunya	Men	59	Alive		3		Guayas
2000	Dengue and chikungunya	Women	70	Alive		2		Guayas
2000	Dengue and chikungunya	Women	28	Alive		2		Guayas
2000	Dengue and chikungunya	Women	81	Alive		1		Guayas
2000	Dengue and chikungunya	Men	8	Alive		2		Guayas
2000	Dengue and chikungunya	Women	39	Alive		1		Guayas
2000	Dengue and chikungunya	Men	3	Alive		2		Guayas
2000	Dengue and chikungunya	Men	37	Alive		1		Guayas
2000	Dengue and chikungunya	Men	27	Alive		2		Guayas
2000	Dengue and chikungunya	Women	31	Alive		2		Guayas
2000	Dengue and chikungunya	Women	45	Alive		6		Guayas
2000	Dengue and chikungunya	Women	23	Alive		1		Guayas
2000	Dengue and chikungunya	Men	42	Alive		4		Guayas
2000	Dengue and chikungunya	Women	30	Alive		4		Guayas
2000	Dengue and chikungunya	Women	7	Alive		3		Guayas
2000	Dengue and chikungunya	Women	8	Alive		3		Guayas
2000	Dengue and chikungunya	Women	71	Alive		7		Guayas
2000	Dengue and chikungunya	Women	46	Alive		5		Guayas
2000	Dengue and chikungunya	Women	52	Alive		5		Guayas
2000	Dengue and chikungunya	Women	52	Alive		5		Guayas
2000	Dengue and chikungunya	Women	68	Alive		1		Guayas
2000	Dengue and chikungunya	Women	58	Alive		2		Guayas
2000	Dengue and chikungunya	Women	6	Alive		2		Guayas
2000	Dengue and chikungunya	Women	43	Alive		2		Guayas
2000	Dengue and chikungunya	Women	6	Alive		6		Guayas
2000	Dengue and chikungunya	Men	42	Alive		3		Guayas
2000	Dengue and chikungunya	Women	20	Alive		4		Guayas
2000	Dengue and chikungunya	Women	24	Alive		2		Guayas
2000	Dengue and chikungunya	Women	11	Alive		3		Guayas
2000	Dengue and chikungunya	Men	33	Alive		3		Guayas
2000	Dengue and chikungunya	Women	39	Alive		1		Guayas
2000	Dengue and chikungunya	Men	52	Alive		4		Guayas
2000	Dengue and chikungunya	Men	18	Alive		4		Guayas
2000	Dengue and chikungunya	Men	8	Alive		1		Guayas
2000	Dengue and chikungunya	Men	51	Alive		2		Guayas
2000	Dengue and chikungunya	Men	62	Alive		2		Guayas
2000	Dengue and chikungunya	Men	58	Alive		3		Guayas
2000	Dengue and chikungunya	Men	18	Alive		4		Guayas
2000	Dengue and chikungunya	Women	40	Alive		1		Guayas
2000	Dengue and chikungunya	Men	48	Alive		3		Guayas
2000	Dengue and chikungunya	Men	39	Alive		3		Guayas
2000	Dengue and chikungunya	Men	53	Alive		2		Guayas
2000	Dengue and chikungunya	Women	31	Alive		1		Guayas
2000	Dengue and chikungunya	Men	56	Alive		1		Guayas
2000	Dengue and chikungunya	Men	52	Alive		4		Guayas
2000	Dengue and chikungunya	Women	8	Alive		3		Guayas
2000	Dengue and chikungunya	Men	24	Alive		2		Guayas
2000	Dengue and chikungunya	Women	5	Alive		7		Guayas
2000	Dengue and chikungunya	Women	9	Alive		10		Guayas
2000	Dengue and chikungunya	Men	38	Alive		1		Guayas
2000	Dengue and chikungunya	Women	17	Alive		3		Guayas
2000	Dengue and chikungunya	Women	24	Alive		6		Guayas
2000	Dengue and chikungunya	Women	29	Alive		7		Guayas
2000	Dengue and chikungunya	Women	8	Alive		8		Guayas
2000	Dengue and chikungunya	Women	31	Alive		3		Guayas
2000	Dengue and chikungunya	Men	3	Alive		2		Guayas
2000	Dengue and chikungunya	Men	3	Alive		9		Guayas
2000	Dengue and chikungunya	Women	39	Alive		3		Guayas
2000	Dengue and chikungunya	Men	33	Alive		1		Guayas
2000	Dengue and chikungunya	Men	34	Alive		6		Guayas
2000	Dengue and chikungunya	Women	47	Alive		1		Guayas
2000	Dengue and chikungunya	Women	22	Alive		2		Guayas
2000	Dengue and chikungunya	Women	53	Alive		5		Guayas
2000	Dengue and chikungunya	Women	12	Alive		5		Guayas
2000	Dengue and chikungunya	Men	10	Alive		3		Guayas
2000	Dengue and chikungunya	Men	11	Alive		1		Guayas
2000	Dengue and chikungunya	Men	31	Alive		3		Guayas
2000	Dengue and chikungunya	Women	14	Alive		3		Guayas
2000	Dengue and chikungunya	Men	13	Alive		6		Guayas
2000	Dengue and chikungunya	Men	15	Alive		6		Guayas
2000	Dengue and chikungunya	Women	52	Alive		4		Guayas
2000	Dengue and chikungunya	Men	19	Alive		2		Guayas
2000	Dengue and chikungunya	Women	59	Alive		4		Guayas
2000	Dengue and chikungunya	Women	5	Alive		9		Guayas
2000	Dengue and chikungunya	Women	36	Alive		1		Guayas
2000	Dengue and chikungunya	Men	26	Alive		14		Guayas
2000	Dengue and chikungunya	Women	56	Alive		10		Guayas
2000	Dengue and chikungunya	Women	22	Alive		7		Guayas
2000	Dengue and chikungunya	Men	45	Alive		14		Guayas
2000	Dengue and chikungunya	Women	56	Dead		10		Guayas
2000	Dengue and chikungunya	Women	28	Alive		4		Guayas
2000	Dengue and chikungunya	Women	40	Alive		15		Guayas
2000	Dengue and chikungunya	Women	29	Alive		3		Guayas
2000	Dengue and chikungunya	Women	59	Alive		7		Guayas
2000	Dengue and chikungunya	Women	11	Alive		1		Guayas
2000	Dengue and chikungunya	Men	2	Alive		2		Guayas
2000	Dengue and chikungunya	Women	45	Alive		2		Guayas
2000	Dengue and chikungunya	Men	20	Alive		1		Guayas
2000	Dengue and chikungunya	Women	54	Alive		2		Guayas
2000	Dengue and chikungunya	Men	40	Alive		4		Guayas
2000	Dengue and chikungunya	Women	44	Alive		4		Guayas
2000	Dengue and chikungunya	Men	70	Alive		2		Guayas
2000	Dengue and chikungunya	Women	42	Alive		2		Guayas
2000	Dengue and chikungunya	Men	81	Alive		2		Guayas
2000	Dengue and chikungunya	Men	63	Alive		5		Guayas
2000	Dengue and chikungunya	Men	25	Alive		3		Guayas
2000	Dengue and chikungunya	Women	47	Alive		5		Guayas
2000	Dengue and chikungunya	Women	24	Alive		3		Guayas
2000	Dengue and chikungunya	Women	37	Alive		3		Guayas
2000	Dengue and chikungunya	Men	27	Alive		2		Guayas
2000	Dengue and chikungunya	Women	30	Alive		3		Guayas
2000	Dengue and chikungunya	Women	30	Alive		3		Guayas
2000	Dengue and chikungunya	Men	37	Alive		3		Guayas
2000	Dengue and chikungunya	Women	38	Alive		4		Guayas
2000	Dengue and chikungunya	Women	25	Alive		4		Guayas
2000	Dengue and chikungunya	Men	27	Alive		3		Guayas
2000	Dengue and chikungunya	Men	24	Alive		2		Guayas
2000	Dengue and chikungunya	Women	45	Alive		1		Guayas
2000	Dengue and chikungunya	Women	38	Alive		3		Guayas
2000	Dengue and chikungunya	Women	37	Alive		6		Guayas
2000	Dengue and chikungunya	Women	38	Alive		1		Guayas
2000	Dengue and chikungunya	Men	37	Alive		4		Guayas
2000	Dengue and chikungunya	Women	30	Alive		4		Guayas
2000	Dengue and chikungunya	Men	36	Alive		1		Guayas
2000	Dengue and chikungunya	Women	32	Alive		2		Guayas
2000	Dengue and chikungunya	Women	32	Alive		2		Guayas
2000	Dengue and chikungunya	Men	36	Alive		2		Guayas
2000	Dengue and chikungunya	Men	21	Alive		2		Guayas
2000	Dengue and chikungunya	Men	49	Alive		1		Guayas
2000	Dengue and chikungunya	Women	31	Alive		3		Guayas
2000	Dengue and chikungunya	Men	32	Alive		3		Guayas
2000	Dengue and chikungunya	Women	82	Alive		4		Guayas
2000	Dengue and chikungunya	Men	37	Alive		3		Guayas
2000	Dengue and chikungunya	Men	36	Alive		2		Guayas
2000	Dengue and chikungunya	Women	55	Alive		2		Guayas
2000	Dengue and chikungunya	Men	33	Alive		8		Guayas
2000	Dengue and chikungunya	Men	47	Alive		5		Guayas
2000	Dengue and chikungunya	Men	32	Alive		2		Guayas
2000	Dengue and chikungunya	Men	59	Alive		2		Guayas
2000	Dengue and chikungunya	Women	48	Alive		2		Guayas
2000	Dengue and chikungunya	Women	38	Alive		2		Guayas
2000	Dengue and chikungunya	Men	31	Alive		6		Guayas
2000	Dengue and chikungunya	Women	24	Alive		3		Guayas
2000	Dengue and chikungunya	Women	32	Alive		5		Guayas
2000	Dengue and chikungunya	Men	28	Alive		6		Guayas
2000	Dengue and chikungunya	Men	27	Alive		11		Guayas
2000	Dengue and chikungunya	Men	42	Alive		3		Guayas
2000	Dengue and chikungunya	Men	52	Alive		1		Guayas
2000	Dengue and chikungunya	Men	10	Alive		3		Guayas
2000	Dengue and chikungunya	Men	20	Alive		3		Guayas
2000	Dengue and chikungunya	Men	18	Alive		3		Guayas
2000	Dengue and chikungunya	Women	12	Alive		2		Guayas
2000	Dengue and chikungunya	Women	28	Alive		3		Guayas
2000	Dengue and chikungunya	Men	18	Alive		4		Guayas
2000	Dengue and chikungunya	Men	40	Alive		1		Guayas
2000	Dengue and chikungunya	Men	42	Alive		3		Guayas
2000	Dengue and chikungunya	Men	60	Alive		4		Guayas
2000	Dengue and chikungunya	Men	22	Alive		1		Guayas
2000	Dengue and chikungunya	Men	42	Alive		2		Guayas
2000	Dengue and chikungunya	Men	18	Alive		3		Guayas
2000	Dengue and chikungunya	Men	28	Alive		2		Guayas
2000	Dengue and chikungunya	Men	68	Alive		3		Guayas
2000	Dengue and chikungunya	Men	48	Alive		1		Guayas
2000	Dengue and chikungunya	Men	10	Alive		3		Guayas
2000	Dengue and chikungunya	Women	32	Alive		3		Guayas
2000	Dengue and chikungunya	Men	63	Alive		2		Guayas
2000	Dengue and chikungunya	Women	49	Alive		3		Guayas
2000	Dengue and chikungunya	Women	16	Alive		2		Guayas
2000	Dengue and chikungunya	Men	47	Alive		1		Guayas
2000	Dengue and chikungunya	Men	50	Alive		1		Guayas
2000	Dengue and chikungunya	Men	44	Alive		3		Guayas
2000	Dengue and chikungunya	Men	38	Alive		2		Guayas
2000	Dengue and chikungunya	Men	26	Alive		1		Guayas
2000	Dengue and chikungunya	Men	43	Alive		1		Guayas
2000	Dengue and chikungunya	Men	30	Alive		2		Guayas
2000	Dengue and chikungunya	Women	46	Alive		1		Guayas
2000	Dengue and chikungunya	Men	52	Alive		1		Guayas
2000	Dengue and chikungunya	Women	24	Alive		1		Guayas
2000	Dengue and chikungunya	Women	30	Alive		2		Guayas
2000	Dengue and chikungunya	Women	20	Alive		2		Guayas
2000	Dengue and chikungunya	Men	15	Alive		1		Guayas
2000	Dengue and chikungunya	Women	51	Alive		2		Guayas
2000	Dengue and chikungunya	Men	45	Alive		2		Guayas
2000	Dengue and chikungunya	Men	26	Alive		1		Guayas
2000	Dengue and chikungunya	Women	26	Alive		2		Guayas
2000	Dengue and chikungunya	Women	37	Alive		3		Guayas
2000	Dengue and chikungunya	Women	16	Alive		1		Guayas
2000	Dengue and chikungunya	Men	10	Alive		8		Guayas
2000	Dengue and chikungunya	Men	24	Alive		5		Guayas
2000	Dengue and chikungunya	Women	10	Alive		3		Guayas
2000	Dengue and chikungunya	Women	31	Alive		8		Guayas
2000	Dengue and chikungunya	Women	5	Alive		11		Guayas
2000	Dengue and chikungunya	Women	9	Alive		5		Guayas
2000	Dengue and chikungunya	Men	12	Alive		3		Guayas
2000	Dengue and chikungunya	Women	9	Alive		7		Guayas
2000	Dengue and chikungunya	Men	20	Alive		4		Guayas
2000	Dengue and chikungunya	Men	80	Alive		4		Guayas
2000	Dengue and chikungunya	Men	82	Alive		7		Guayas
2000	Dengue and chikungunya	Women	25	Alive		1		Guayas
2000	Dengue and chikungunya	Women	80	Alive		1		Guayas
2000	Dengue and chikungunya	Men	7	Alive		1		Guayas
2000	Dengue and chikungunya	Men	17	Alive		1		Guayas
2000	Dengue and chikungunya	Women	33	Alive		1		Guayas
2000	Dengue and chikungunya	Men	26	Alive		1		Guayas
2000	Dengue and chikungunya	Men	58	Alive		1		Guayas
2000	Dengue and chikungunya	Men	44	Alive		1		Guayas
2000	Dengue and chikungunya	Women	48	Alive		3		Guayas
2000	Dengue and chikungunya	Men	17	Alive		1		Guayas
2000	Dengue and chikungunya	Men	19	Alive		1		Guayas
2000	Dengue and chikungunya	Men	40	Alive		1		Guayas
2000	Dengue and chikungunya	Women	17	Alive		1		Guayas
2000	Dengue and chikungunya	Men	34	Alive		2		Guayas
2000	Dengue and chikungunya	Men	79	Alive		4		Guayas
2000	Dengue and chikungunya	Men	34	Alive		2		Guayas
2000	Dengue and chikungunya	Women	42	Alive		1		Guayas
2000	Dengue and chikungunya	Women	41	Alive		3		Guayas
2000	Dengue and chikungunya	Men	37	Alive		2		Guayas
2000	Dengue and chikungunya	Men	22	Alive		2		Guayas
2000	Dengue and chikungunya	Men	37	Alive		2		Guayas
2000	Dengue and chikungunya	Men	47	Alive		2		Guayas
2000	Dengue and chikungunya	Men	44	Alive		4		Guayas
2000	Dengue and chikungunya	Men	44	Alive		4		Guayas
2000	Dengue and chikungunya	Men	64	Alive		2		Guayas
2000	Dengue and chikungunya	Women	45	Alive		2		Guayas
2000	Dengue and chikungunya	Women	51	Alive		2		Guayas
2000	Dengue and chikungunya	Men	27	Alive		4		Guayas
2000	Dengue and chikungunya	Women	2	Alive		1		Guayas
2000	Dengue and chikungunya	Women	37	Alive		2		Guayas
2000	Dengue and chikungunya	Women	44	Alive		1		Guayas
2000	Dengue and chikungunya	Women	25	Alive		1		Guayas
2000	Dengue and chikungunya	Women	61	Alive		3		Guayas
2000	Dengue and chikungunya	Women	60	Alive		4		Guayas
2000	Dengue and chikungunya	Men	11	Alive		2		Guayas
2000	Dengue and chikungunya	Men	30	Alive		1		Guayas
2000	Dengue and chikungunya	Men	44	Alive		3		Guayas
2000	Dengue and chikungunya	Men	23	Alive		1		Guayas
2000	Dengue and chikungunya	Women	57	Alive		7		Guayas
2000	Dengue and chikungunya	Men	18	Alive		3		Guayas
2000	Dengue and chikungunya	Men	15	Alive		3		Guayas
2000	Dengue and chikungunya	Women	27	Alive		3		Guayas
2000	Dengue and chikungunya	Men	74	Alive		2		Guayas
2000	Dengue and chikungunya	Men	44	Alive		3		Guayas
2000	Dengue and chikungunya	Women	49	Alive		1		Guayas
2000	Dengue and chikungunya	Women	60	Alive		3		Guayas
2000	Dengue and chikungunya	Men	16	Alive		2		Guayas
2000	Dengue and chikungunya	Men	29	Alive		1		Guayas
2000	Dengue and chikungunya	Men	2	Alive		5		Guayas
2000	Dengue and chikungunya	Women	64	Alive		1		Guayas
2000	Dengue and chikungunya	Men	18	Alive		5		Guayas
2000	Dengue and chikungunya	Women	5	Alive		4		Guayas
2000	Dengue and chikungunya	Men	44	Alive		6		Guayas
2000	Dengue and chikungunya	Women	2	Alive		8		Guayas
2000	Dengue and chikungunya	Women	5	Alive		6		Guayas
2000	Dengue and chikungunya	Women	22	Alive		2		Guayas
2000	Dengue and chikungunya	Men	43	Alive		2		Guayas
2000	Dengue and chikungunya	Women	27	Alive		1		Guayas
2000	Dengue and chikungunya	Women	50	Alive		1		Guayas
2000	Dengue and chikungunya	Men	21	Alive		7		Guayas
2000	Dengue and chikungunya	Men	50	Alive		2		Guayas
2000	Dengue and chikungunya	Men	42	Alive		2		Guayas
2000	Dengue and chikungunya	Men	61	Alive		1		Guayas
2000	Dengue and chikungunya	Women	36	Alive		2		Guayas
2000	Dengue and chikungunya	Men	44	Alive		2		Guayas
2000	Dengue and chikungunya	Men	22	Alive		2		Guayas
2000	Dengue and chikungunya	Women	16	Alive		5		Guayas
2000	Dengue and chikungunya	Men	1	Alive		1		Guayas
2000	Dengue and chikungunya	Women	17	Alive		1		Guayas
2000	Dengue and chikungunya	Men	40	Alive		2		Guayas
2000	Dengue and chikungunya	Women	8	Alive		3		Guayas
2000	Dengue and chikungunya	Men	19	Alive		3		Guayas
2000	Dengue and chikungunya	Women	10	Alive		5		Santa Elena
2000	Dengue and chikungunya	Men	37	Alive		3		Santa Elena
2000	Dengue and chikungunya	Men	25	Alive		6		Santa Elena
2000	Dengue and chikungunya	Men	11	Alive		3		Santa Elena
2000	Dengue and chikungunya	Men	19	Alive		2		Santa Elena
2000	Dengue and chikungunya	Men	10	Alive		2		Santa Elena
2000	Dengue and chikungunya	Women	28	Alive		3		Santa Elena
2000	Dengue and chikungunya	Men	16	Alive		4		Guayas
2000	Dengue and chikungunya	Women	8	Alive		7		Santa Elena
2000	Dengue and chikungunya	Women	26	Alive		8		Santa Elena
2000	Dengue and chikungunya	Men	24	Alive		12		Santa Elena
2000	Dengue and chikungunya	Women	14	Dead		1		Santa Elena
2000	Dengue and chikungunya	Men	32	Alive		2		Santa Elena
2000	Dengue and chikungunya	Women	9	Alive		3		Santa Elena
2000	Dengue and chikungunya	Men	10	Alive		6		Santa Elena
2000	Dengue and chikungunya	Men	12	Alive		1		Santa Elena
2000	Dengue and chikungunya	Women	6	Alive		1		Santa Elena
2000	Dengue and chikungunya	Women	8	Alive		4		Santa Elena
2000	Dengue and chikungunya	Men	19	Alive		4		Santa Elena
2000	Dengue and chikungunya	Women	36	Alive		1		Santa Elena
2000	Dengue and chikungunya	Men	15	Alive		3		Santa Elena
2000	Dengue and chikungunya	Women	2	Alive		3		Santa Elena
2000	Dengue and chikungunya	Men	20	Alive		14		Guayas
2000	Dengue and chikungunya	Men	35	Alive		2		Guayas
2000	Dengue and chikungunya	Women	25	Alive		1		Guayas
2000	Dengue and chikungunya	Men	53	Alive		1		Guayas
2000	Dengue and chikungunya	Men	29	Alive		1		Guayas
2000	Dengue and chikungunya	Men	19	Alive		3		Guayas
2000	Dengue and chikungunya	Men	18	Alive		1		Guayas
2000	Dengue and chikungunya	Men	50	Alive		2		Guayas
2000	Dengue and chikungunya	Women	41	Alive		1		Guayas
2000	Dengue and chikungunya	Women	16	Alive		2		Guayas
2000	Dengue and chikungunya	Men	16	Alive		4		Guayas
2000	Dengue and chikungunya	Women	58	Alive		3		Guayas
2000	Dengue and chikungunya	Women	30	Alive		2		Guayas
2000	Dengue and chikungunya	Men	5	Alive		4		Guayas
2000	Dengue and chikungunya	Women	48	Alive		5		Guayas
2000	Dengue and chikungunya	Women	11	Alive		2		Guayas
2000	Dengue and chikungunya	Women	36	Alive		2		Guayas
2000	Dengue and chikungunya	Women	19	Alive		2		Guayas
2000	Dengue and chikungunya	Women	15	Alive		2		Guayas
2000	Dengue and chikungunya	Men	34	Alive		2		Guayas
2000	Dengue and chikungunya	Men	67	Alive		3		Guayas
2000	Dengue and chikungunya	Women	21	Alive		1		Santa Elena
2000	Dengue and chikungunya	Men	49	Alive		5		Loja
2000	Dengue and chikungunya	Men	13	Alive		8		Loja
2000	Dengue and chikungunya	Men	57	Alive		8		Loja
2000	Dengue and chikungunya	Men	32	Alive		5		Loja
2000	Dengue and chikungunya	Women	84	Alive		4		Los Ríos
2000	Dengue and chikungunya	Women	5	Alive		7		Los Ríos
2000	Dengue and chikungunya	Women	18	Alive		5		Los Ríos
2000	Dengue and chikungunya	Women	14	Alive		3		Los Ríos
2000	Dengue and chikungunya	Women	11	Alive		8		Los Ríos
2000	Dengue and chikungunya	Men	19	Alive		1		Los Ríos
2000	Dengue and chikungunya	Men	37	Alive		1		Los Ríos
2000	Dengue and chikungunya	Men	46	Alive		4		Los Ríos
2000	Dengue and chikungunya	Men	57	Alive		2		Los Ríos
2000	Dengue and chikungunya	Women	55	Alive		5		Los Ríos
2000	Dengue and chikungunya	Women	34	Alive		2		Los Ríos
2000	Dengue and chikungunya	Men	45	Alive		2		Los Ríos
2000	Dengue and chikungunya	Men	25	Alive		2		Los Ríos
2000	Dengue and chikungunya	Women	41	Alive		3		Los Ríos
2000	Dengue and chikungunya	Men	90	Alive		3		Los Ríos
2000	Dengue and chikungunya	Women	55	Alive		1		Los Ríos
2000	Dengue and chikungunya	Men	29	Alive		2		Los Ríos
2000	Dengue and chikungunya	Men	67	Alive		5		Los Ríos
2000	Dengue and chikungunya	Men	32	Alive		2		Los Ríos
2000	Dengue and chikungunya	Men	45	Alive		4		Los Ríos
2000	Dengue and chikungunya	Women	71	Alive		3		Los Ríos
2000	Dengue and chikungunya	Men	48	Alive		2		Los Ríos
2000	Dengue and chikungunya	Men	35	Alive		2		Los Ríos
2000	Dengue and chikungunya	Men	28	Alive		3		Los Ríos
2000	Dengue and chikungunya	Men	31	Alive		1		Los Ríos
2000	Dengue and chikungunya	Men	20	Alive		2		Los Ríos
2000	Dengue and chikungunya	Men	25	Alive		3		Los Ríos
2000	Dengue and chikungunya	Women	56	Alive		2		Los Ríos
2000	Dengue and chikungunya	Women	58	Alive		1		Los Ríos
2000	Dengue and chikungunya	Men	16	Alive		1		Los Ríos
2000	Dengue and chikungunya	Women	31	Alive		1		Los Ríos
2000	Dengue and chikungunya	Women	21	Alive		3		Los Ríos
2000	Dengue and chikungunya	Women	66	Alive		2		Los Ríos
2000	Dengue and chikungunya	Women	14	Alive		3		Los Ríos
2000	Dengue and chikungunya	Women	63	Alive		1		Los Ríos
2000	Dengue and chikungunya	Women	17	Alive		1		Los Ríos
2000	Dengue and chikungunya	Men	21	Alive		1		Los Ríos
2000	Dengue and chikungunya	Women	41	Alive		1		Los Ríos
2000	Dengue and chikungunya	Women	38	Alive		1		Los Ríos
2000	Dengue and chikungunya	Women	15	Alive		1		Los Ríos
2000	Dengue and chikungunya	Women	43	Alive		1		Los Ríos
2000	Dengue and chikungunya	Men	50	Alive		3		Los Ríos
2000	Dengue and chikungunya	Men	6	Alive		1		Los Ríos
2000	Dengue and chikungunya	Men	45	Alive		2		Los Ríos
2000	Dengue and chikungunya	Women	12	Alive		1		Los Ríos
2000	Dengue and chikungunya	Men	6	Alive		10		Los Ríos
2000	Dengue and chikungunya	Men	42	Alive		3		Los Ríos
2000	Dengue and chikungunya	Women	54	Alive		2		Los Ríos
2000	Dengue and chikungunya	Men	24	Alive		2		Los Ríos
2000	Dengue and chikungunya	Women	55	Alive		4		Los Ríos
2000	Dengue and chikungunya	Women	65	Alive		4		Los Ríos
2000	Dengue and chikungunya	Women	24	Alive		3		Los Ríos
2000	Dengue and chikungunya	Women	34	Alive		1		Los Ríos
2000	Dengue and chikungunya	Men	7	Alive		4		Los Ríos
2000	Dengue and chikungunya	Women	3	Alive		2		Los Ríos
2000	Dengue and chikungunya	Women	73	Alive		2		Los Ríos
2000	Dengue and chikungunya	Men	25	Alive		1		Los Ríos
2000	Dengue and chikungunya	Men	84	Alive		10		Los Ríos
2000	Dengue and chikungunya	Women	25	Alive		2		Los Ríos
2000	Dengue and chikungunya	Men	21	Alive		3		Los Ríos
2000	Dengue and chikungunya	Women	28	Alive		2		Los Ríos
2000	Dengue and chikungunya	Women	41	Alive		1		Los Ríos
2000	Dengue and chikungunya	Women	43	Alive		2		Los Ríos
2000	Dengue and chikungunya	Men	26	Alive		3		Los Ríos
2000	Dengue and chikungunya	Women	13	Alive		4		Los Ríos
2000	Dengue and chikungunya	Men	15	Alive		4		Los Ríos
2000	Dengue and chikungunya	Women	4	Alive		4		Los Ríos
2000	Dengue and chikungunya	Women	11	Alive		3		Los Ríos
2000	Dengue and chikungunya	Men	5	Alive		2		Los Ríos
2000	Dengue and chikungunya	Men	33	Alive		1		Los Ríos
2000	Dengue and chikungunya	Women	30	Alive		1		Los Ríos
2000	Dengue and chikungunya	Women	14	Alive		1		Los Ríos
2000	Dengue and chikungunya	Women	44	Alive		2		Los Ríos
2000	Dengue and chikungunya	Women	60	Alive		1		Los Ríos
2000	Dengue and chikungunya	Women	26	Alive		3		Los Ríos
2000	Dengue and chikungunya	Men	38	Alive		1		Los Ríos
2000	Dengue and chikungunya	Women	79	Alive		3		Los Ríos
2000	Dengue and chikungunya	Men	22	Alive		1		Los Ríos
2000	Dengue and chikungunya	Men	37	Alive		15		Los Ríos
2000	Dengue and chikungunya	Women	28	Alive		3		Los Ríos
2000	Dengue and chikungunya	Women	29	Alive		3		Los Ríos
2000	Dengue and chikungunya	Men	16	Alive		7		Los Ríos
2000	Dengue and chikungunya	Women	41	Alive		1		Los Ríos
2000	Dengue and chikungunya	Men	12	Alive		4		Los Ríos
2000	Dengue and chikungunya	Women	16	Alive		1		Los Ríos
2000	Dengue and chikungunya	Women	48	Alive		3		Los Ríos
2000	Dengue and chikungunya	Men	88	Alive		26		Los Ríos
2000	Dengue and chikungunya	Women	91	Alive		3		Los Ríos
2000	Dengue and chikungunya	Men	55	Alive		1		Los Ríos
2000	Dengue and chikungunya	Men	3	Alive		5		Los Ríos
2000	Dengue and chikungunya	Men	70	Alive		3		Los Ríos
2000	Dengue and chikungunya	Women	18	Alive		2		Los Ríos
2000	Dengue and chikungunya	Women	73	Alive		2		Manabí
2000	Dengue and chikungunya	Men	10	Alive		3		Manabí
2000	Dengue and chikungunya	Women	26	Alive		6		Manabí
2000	Dengue and chikungunya	Men	9	Alive		9		Manabí
2000	Dengue and chikungunya	Women	6	Alive		4		Manabí
2000	Dengue and chikungunya	Men	61	Alive		3		Manabí
2000	Dengue and chikungunya	Women	36	Alive		3		Manabí
2000	Dengue and chikungunya	Women	6	Alive		2		Manabí
2000	Dengue and chikungunya	Men	49	Alive		3		Manabí
2000	Dengue and chikungunya	Women	59	Alive		2		Manabí
2000	Dengue and chikungunya	Men	65	Alive		3		Manabí
2000	Dengue and chikungunya	Men	25	Alive		1		Manabí
2000	Dengue and chikungunya	Women	38	Alive		10		Manabí
2000	Dengue and chikungunya	Women	23	Alive		3		Manabí
2000	Dengue and chikungunya	Women	23	Alive		3		Manabí
2000	Dengue and chikungunya	Men	21	Alive		5		Manabí
2000	Dengue and chikungunya	Women	52	Alive		2		Manabí
2000	Dengue and chikungunya	Women	23	Alive		1		Manabí
2000	Dengue and chikungunya	Women	47	Alive		6		Manabí
2000	Dengue and chikungunya	Women	38	Alive		2		Manabí
2000	Dengue and chikungunya	Men	5	Alive		2		Manabí
2000	Dengue and chikungunya	Men	10	Alive		4		Manabí
2000	Dengue and chikungunya	Women	28	Alive		1		Manabí
2000	Dengue and chikungunya	Women	45	Alive		1		Manabí
2000	Dengue and chikungunya	Men	9	Alive		1		Manabí
2000	Dengue and chikungunya	Women	27	Alive		7		Manabí
2000	Dengue and chikungunya	Men	19	Alive		4		Manabí
2000	Dengue and chikungunya	Men	22	Alive		1		Manabí
2000	Dengue and chikungunya	Men	23	Alive		1		Manabí
2000	Dengue and chikungunya	Women	65	Alive		7		Manabí
2000	Dengue and chikungunya	Women	20	Alive		2		Manabí
2000	Dengue and chikungunya	Women	21	Alive		3		Manabí
2000	Dengue and chikungunya	Men	12	Alive		8		Manabí
2000	Dengue and chikungunya	Men	11	Alive		1		Manabí
2000	Dengue and chikungunya	Men	15	Alive		2		Manabí
2000	Dengue and chikungunya	Women	10	Alive		2		Manabí
2000	Dengue and chikungunya	Women	19	Alive		3		Manabí
2000	Dengue and chikungunya	Women	53	Alive		1		Manabí
2000	Dengue and chikungunya	Women	16	Alive		2		Manabí
2000	Dengue and chikungunya	Women	34	Alive		3		Manabí
2000	Dengue and chikungunya	Men	25	Alive		1		Manabí
2000	Dengue and chikungunya	Men	16	Alive		1		Manabí
2000	Dengue and chikungunya	Men	24	Alive		1		Manabí
2000	Dengue and chikungunya	Men	32	Alive		1		Manabí
2000	Dengue and chikungunya	Women	20	Alive		3		Manabí
2000	Dengue and chikungunya	Men	27	Alive		4		Manabí
2000	Dengue and chikungunya	Men	42	Alive		2		Manabí
2000	Dengue and chikungunya	Women	27	Alive		2		Manabí
2000	Dengue and chikungunya	Men	15	Alive		3		Manabí
2000	Dengue and chikungunya	Men	25	Alive		6		Manabí
2000	Dengue and chikungunya	Women	41	Alive		1		Manabí
2000	Dengue and chikungunya	Women	1	Alive		1		Manabí
2000	Dengue and chikungunya	Men	55	Alive		3		Manabí
2000	Dengue and chikungunya	Women	58	Alive		2		Manabí
2000	Dengue and chikungunya	Men	37	Alive		3		Manabí
2000	Dengue and chikungunya	Women	51	Alive		2		Manabí
2000	Dengue and chikungunya	Men	30	Alive		1		Manabí
2000	Dengue and chikungunya	Men	27	Alive		2		Manabí
2000	Dengue and chikungunya	Women	39	Alive		4		Manabí
2000	Dengue and chikungunya	Women	25	Alive		2		Manabí
2000	Dengue and chikungunya	Women	20	Alive		2		Manabí
2000	Dengue and chikungunya	Women	49	Alive		2		Manabí
2000	Dengue and chikungunya	Women	31	Alive		2		Manabí
2000	Dengue and chikungunya	Women	42	Alive		1		Manabí
2000	Dengue and chikungunya	Men	12	Alive		1		Manabí
2000	Dengue and chikungunya	Women	30	Alive		1		Manabí
2000	Dengue and chikungunya	Women	23	Alive		2		Manabí
2000	Dengue and chikungunya	Men	15	Alive		5		Manabí
2000	Dengue and chikungunya	Men	55	Alive		2		Manabí
2000	Dengue and chikungunya	Women	35	Alive		1		Manabí
2000	Dengue and chikungunya	Women	26	Alive		2		Manabí
2000	Dengue and chikungunya	Women	45	Alive		4		Manabí
2000	Dengue and chikungunya	Women	13	Alive		6		Manabí
2000	Dengue and chikungunya	Women	16	Alive		4		Manabí
2000	Dengue and chikungunya	Women	43	Alive		2		Manabí
2000	Dengue and chikungunya	Women	11	Alive		2		Manabí
2000	Dengue and chikungunya	Women	8	Alive		5		Manabí
2000	Dengue and chikungunya	Men	7	Alive		5		Manabí
2000	Dengue and chikungunya	Men	7	Alive		3		Manabí
2000	Dengue and chikungunya	Women	7	Alive		1		Manabí
2000	Dengue and chikungunya	Women	38	Alive		3		Manabí
2000	Dengue and chikungunya	Women	28	Alive		6		Manabí
2000	Dengue and chikungunya	Women	42	Alive		3		Manabí
2000	Dengue and chikungunya	Men	46	Alive		2		Manabí
2000	Dengue and chikungunya	Men	49	Alive		4		Manabí
2000	Dengue and chikungunya	Women	64	Alive		2		Manabí
2000	Dengue and chikungunya	Women	22	Alive		2		Manabí
2000	Dengue and chikungunya	Women	35	Alive		2		Manabí
2000	Dengue and chikungunya	Women	6	Alive		7		Manabí
2000	Dengue and chikungunya	Women	32	Alive		3		Manabí
2000	Dengue and chikungunya	Women	8	Alive		2		Manabí
2000	Dengue and chikungunya	Women	29	Alive		2		Manabí
2000	Dengue and chikungunya	Women	23	Alive		2		Manabí
2000	Dengue and chikungunya	Women	63	Alive		1		Manabí
2000	Dengue and chikungunya	Men	20	Alive		2		Manabí
2000	Dengue and chikungunya	Men	10	Alive		3		Manabí
2000	Dengue and chikungunya	Men	6	Alive		6		Manabí
2000	Dengue and chikungunya	Men	7	Alive		2		Manabí
2000	Dengue and chikungunya	Men	51	Alive		3		Manabí
2000	Dengue and chikungunya	Women	45	Alive		2		Manabí
2000	Dengue and chikungunya	Women	18	Alive		2		Manabí
2000	Dengue and chikungunya	Men	1	Alive		1		Manabí
2000	Dengue and chikungunya	Women	20	Alive		1		Manabí
2000	Dengue and chikungunya	Men	15	Alive		1		Manabí
2000	Dengue and chikungunya	Women	5	Alive		13		Manabí
2000	Dengue and chikungunya	Women	7	Dead		6		Manabí
2000	Dengue and chikungunya	Women	1	Alive		2		Manabí
2000	Dengue and chikungunya	Women	37	Alive		5		Manabí
2000	Dengue and chikungunya	Women	55	Alive		3		Manabí
2000	Dengue and chikungunya	Women	39	Alive		4		Manabí
2000	Dengue and chikungunya	Men	45	Alive		3		Manabí
2000	Dengue and chikungunya	Women	24	Alive		3		Manabí
2000	Dengue and chikungunya	Women	38	Alive		2		Manabí
2000	Dengue and chikungunya	Men	35	Alive		1		Manabí
2000	Dengue and chikungunya	Women	10	Alive		4		Manabí
2000	Dengue and chikungunya	Men	14	Alive		3		Manabí
2000	Dengue and chikungunya	Men	32	Alive		5		Manabí
2000	Dengue and chikungunya	Women	25	Alive		6		Manabí
2000	Dengue and chikungunya	Men	6	Alive		4		Manabí
2000	Dengue and chikungunya	Men	8	Alive		4		Manabí
2000	Dengue and chikungunya	Women	1	Alive		9		Manabí
2000	Dengue and chikungunya	Women	5	Alive		6		Manabí
2000	Dengue and chikungunya	Men	7	Alive		6		Manabí
2000	Dengue and chikungunya	Men	26	Alive		2		Manabí
2000	Dengue and chikungunya	Women	34	Alive		1		Manabí
2000	Dengue and chikungunya	Women	50	Alive		3		Manabí
2000	Dengue and chikungunya	Men	18	Alive		1		Manabí
2000	Dengue and chikungunya	Men	20	Alive		1		Manabí
2000	Dengue and chikungunya	Women	38	Alive		1		Manabí
2000	Dengue and chikungunya	Men	32	Alive		1		Manabí
2000	Dengue and chikungunya	Men	28	Alive		1		Manabí
2000	Dengue and chikungunya	Women	9	Alive		1		Manabí
2000	Dengue and chikungunya	Women	47	Alive		3		Manabí
2000	Dengue and chikungunya	Women	27	Alive		1		Manabí
2000	Dengue and chikungunya	Men	65	Alive		2		Manabí
2000	Dengue and chikungunya	Women	25	Alive		2		Manabí
2000	Dengue and chikungunya	Men	12	Alive		2		Manabí
2000	Dengue and chikungunya	Women	17	Alive		2		Manabí
2000	Dengue and chikungunya	Men	32	Alive		3		Manabí
2000	Dengue and chikungunya	Men	44	Alive		1		Manabí
2000	Dengue and chikungunya	Men	32	Alive		1		Manabí
2000	Dengue and chikungunya	Men	44	Alive		3		Manabí
2000	Dengue and chikungunya	Women	11	Alive		1		Manabí
2000	Dengue and chikungunya	Women	53	Alive		1		Manabí
2000	Dengue and chikungunya	Men	74	Alive		1		Manabí
2000	Dengue and chikungunya	Women	14	Alive		1		Manabí
2000	Dengue and chikungunya	Women	18	Alive		1		Morona Santiago
2000	Dengue and chikungunya	Men	12	Alive		4		Morona Santiago
2000	Dengue and chikungunya	Women	36	Alive		2		Morona Santiago
2000	Dengue and chikungunya	Men	33	Alive		2		Morona Santiago
2000	Dengue and chikungunya	Men	4	Alive		2		Napo
2000	Dengue and chikungunya	Women	11	Alive		2		Napo
2000	Dengue and chikungunya	Men	16	Alive		3		Napo
2000	Dengue and chikungunya	Women	83	Alive		4		Napo
2000	Dengue and chikungunya	Women	16	Alive		2		Napo
2000	Dengue and chikungunya	Women	55	Alive		4		Napo
2000	Dengue and chikungunya	Men	20	Alive		2		Napo
2000	Dengue and chikungunya	Women	14	Alive		1		Napo
2000	Dengue and chikungunya	Women	55	Alive		3		Napo
2000	Dengue and chikungunya	Men	24	Alive		3		Pichincha
2000	Dengue and chikungunya	Men	67	Alive		2		Pichincha
2000	Dengue and chikungunya	Men	12	Alive		5		Pichincha
2000	Dengue and chikungunya	Men	45	Alive		4		Pichincha
2000	Dengue and chikungunya	Women	32	Alive		3		Pichincha
2000	Dengue and chikungunya	Men	46	Alive		2		Pichincha
2000	Dengue and chikungunya	Women	53	Alive		4		Pichincha
2000	Dengue and chikungunya	Women	32	Alive		3		Pichincha
2000	Dengue and chikungunya	Women	51	Alive		7		Pichincha
2000	Dengue and chikungunya	Men	29	Alive		3		Pichincha
2000	Dengue and chikungunya	Men	20	Alive		5		Pichincha
2000	Dengue and chikungunya	Men	24	Alive		9		Pichincha
2000	Dengue and chikungunya	Men	13	Alive		4		Pichincha
2000	Dengue and chikungunya	Men	39	Alive		2		Pichincha
2000	Dengue and chikungunya	Men	47	Alive		1		Pichincha
2000	Dengue and chikungunya	Men	52	Alive		3		Pichincha
2000	Dengue and chikungunya	Women	64	Alive		1		Pichincha
2000	Dengue and chikungunya	Women	40	Alive		6		Pichincha
2000	Dengue and chikungunya	Men	32	Alive		3		Pichincha
2000	Dengue and chikungunya	Men	3	Alive		4		Pichincha
2000	Dengue and chikungunya	Men	14	Alive		3		Pichincha
2000	Dengue and chikungunya	Men	59	Alive		5		Santo Domingo de los Tsáchilas
2000	Dengue and chikungunya	Men	28	Alive		8		Santo Domingo de los Tsáchilas
2000	Dengue and chikungunya	Women	55	Alive		6		Santo Domingo de los Tsáchilas
2000	Dengue and chikungunya	Women	35	Alive		1		Santo Domingo de los Tsáchilas
2000	Dengue and chikungunya	Men	23	Alive		1		Santo Domingo de los Tsáchilas
2000	Dengue and chikungunya	Men	19	Alive		1		Santo Domingo de los Tsáchilas
2000	Dengue and chikungunya	Women	20	Alive		1		Santo Domingo de los Tsáchilas
2000	Dengue and chikungunya	Women	43	Alive		1		Santo Domingo de los Tsáchilas
2000	Dengue and chikungunya	Women	53	Alive		1		Santo Domingo de los Tsáchilas
2000	Dengue and chikungunya	Men	55	Alive		2		Santo Domingo de los Tsáchilas
2000	Dengue and chikungunya	Men	26	Alive		3		Santo Domingo de los Tsáchilas
2000	Dengue and chikungunya	Men	38	Alive		2		Santo Domingo de los Tsáchilas
2000	Dengue and chikungunya	Women	15	Alive		1		Santo Domingo de los Tsáchilas
2000	Dengue and chikungunya	Men	28	Alive		4		Santo Domingo de los Tsáchilas
2000	Dengue and chikungunya	Men	3	Alive		2		Santo Domingo de los Tsáchilas
2000	Dengue and chikungunya	Men	9	Alive		1		Santo Domingo de los Tsáchilas
2000	Dengue and chikungunya	Women	14	Alive		1		Santo Domingo de los Tsáchilas
2000	Dengue and chikungunya	Men	32	Alive		2		Santo Domingo de los Tsáchilas
2000	Dengue and chikungunya	Women	57	Alive		2		Santo Domingo de los Tsáchilas
2000	Dengue and chikungunya	Women	50	Alive		3		Santo Domingo de los Tsáchilas
2000	Dengue and chikungunya	Men	19	Alive		1		Santo Domingo de los Tsáchilas
2000	Dengue and chikungunya	Men	39	Alive		1		Santo Domingo de los Tsáchilas
2000	Dengue and chikungunya	Women	29	Alive		1		Santo Domingo de los Tsáchilas
2000	Dengue and chikungunya	Women	74	Alive		2		Santo Domingo de los Tsáchilas
2000	Dengue and chikungunya	Men	10	Alive		1		Santo Domingo de los Tsáchilas
2000	Dengue and chikungunya	Men	20	Alive		1		Santo Domingo de los Tsáchilas
2000	Dengue and chikungunya	Men	32	Alive		2		Santo Domingo de los Tsáchilas
2000	Dengue and chikungunya	Men	69	Alive		1		Santo Domingo de los Tsáchilas
2000	Dengue and chikungunya	Men	54	Alive		1		Santo Domingo de los Tsáchilas
2000	Dengue and chikungunya	Women	28	Alive		1		Santo Domingo de los Tsáchilas
2000	Dengue and chikungunya	Men	29	Alive		4		Santo Domingo de los Tsáchilas
2000	Dengue and chikungunya	Women	26	Alive		1		Santo Domingo de los Tsáchilas
2000	Dengue and chikungunya	Women	25	Alive		1		Santo Domingo de los Tsáchilas
2000	Dengue and chikungunya	Women	41	Alive		1		Santo Domingo de los Tsáchilas
2000	Dengue and chikungunya	Women	37	Alive		2		Santo Domingo de los Tsáchilas
2000	Dengue and chikungunya	Women	23	Alive		1		Santo Domingo de los Tsáchilas
2000	Dengue and chikungunya	Women	13	Alive		1		Santo Domingo de los Tsáchilas
2000	Dengue and chikungunya	Men	29	Alive		2		Tungurahua
2000	Dengue and chikungunya	Men	16	Alive		1		Tungurahua
2000	Dengue and chikungunya	Women	10	Alive		7		Zamora Chinchipe
2000	Dengue and chikungunya	Women	29	Alive		8		Galápagos
2000	Dengue and chikungunya	Women	15	Alive		4		Sucumbíos
2000	Dengue and chikungunya	Women	33	Alive		4		Sucumbíos
2000	Dengue and chikungunya	Men	45	Alive		1		Sucumbíos
2000	Dengue and chikungunya	Women	12	Alive		1		Sucumbíos
2000	Dengue and chikungunya	Women	24	Alive		1		Sucumbíos
2000	Dengue and chikungunya	Men	33	Alive		1		Sucumbíos
2000	Dengue and chikungunya	Women	10	Alive		1		Sucumbíos
2000	Dengue and chikungunya	Men	53	Alive		1		Sucumbíos
2000	Dengue and chikungunya	Women	36	Alive		5		Sucumbíos
2000	Dengue and chikungunya	Women	54	Alive		5		Sucumbíos
2000	Dengue and chikungunya	Men	4	Alive		4		Orellana
2000	Dengue and chikungunya	Men	30	Alive		2		Orellana
2000	Dengue and chikungunya	Women	30	Alive		1		Orellana
2000	Dengue and chikungunya	Men	58	Alive		4		90
2000	Dengue and chikungunya	Women	28	Alive		1		90
2000	Dengue and chikungunya	Men	17	Alive		1		90
2000	Dengue and chikungunya	Men	14	Alive		2		90
2000	Dengue and chikungunya	Men	23	Alive		1		90
2000	Dengue and chikungunya	Men	21	Alive		3		90
2000	Dengue and chikungunya	Men	32	Alive		3		90
2000	Dracunculiasis	Women	10	Alive		1		Loja
2000	Chagas disease	Men	70	Alive		1		El Oro
2000	Chagas disease	Men	73	Alive		17		El Oro
2000	Chagas disease	Women	59	Alive		1		El Oro
2000	Chagas disease	Women	54	Alive		3		El Oro
2000	Chagas disease	Men	64	Dead		1		El Oro
2000	Chagas disease	Men	81	Alive		1		El Oro
2000	Chagas disease	Men	64	Alive		1		El Oro
2000	Chagas disease	Men	64	Alive		3		El Oro
2000	Chagas disease	Men	72	Alive		2		El Oro
2000	Chagas disease	Women	72	Alive		1		El Oro
2000	Chagas disease	Women	65	Alive		5		El Oro
2000	Chagas disease	Women	72	Alive		29		El Oro
2000	Chagas disease	Women	77	Alive		16		El Oro
2000	Chagas disease	Women	79	Alive		3		Guayas
2000	Chagas disease	Men	72	Dead		21		Guayas
2000	Chagas disease	Men	84	Alive		37		Guayas
2000	Chagas disease	Men	1	Alive		2		Guayas
2000	Chagas disease	Women	64	Alive		8		Loja
2000	Chagas disease	Men	82	Alive		11		Pichincha
2000	Chagas disease	Men	83	Alive		14		Pichincha
2000	Chagas disease	Men	73	Alive		2		Pichincha
2000	Snakebite envenoming	Men	22	Alive		2		Azuay
2000	Snakebite envenoming	Women	62	Alive		1		Azuay
2000	Snakebite envenoming	Women	45	Alive		3		Azuay
2000	Snakebite envenoming	Men	18	Alive		4		Azuay
2000	Snakebite envenoming	Men	16	Alive		2		Azuay
2000	Snakebite envenoming	Men	9	Alive		17		Azuay
2000	Snakebite envenoming	Women	36	Alive		2		Azuay
2000	Snakebite envenoming	Women	40	Alive		6		Azuay
2000	Snakebite envenoming	Men	17	Alive		2		Azuay
2000	Snakebite envenoming	Men	68	Alive		2		Azuay
2000	Snakebite envenoming	Men	7	Alive		2		Azuay
2000	Snakebite envenoming	Men	12	Alive		3		Azuay
2000	Snakebite envenoming	Men	40	Alive		6		Azuay
2000	Snakebite envenoming	Women	11	Alive		16		Bolívar
2000	Snakebite envenoming	Men	69	Alive		17		Bolívar
2000	Snakebite envenoming	Men	21	Alive		1		Bolívar
2000	Snakebite envenoming	Men	24	Alive		3		Bolívar
2000	Snakebite envenoming	Women	71	Alive		3		Bolívar
2000	Snakebite envenoming	Women	49	Alive		5		Bolívar
2000	Snakebite envenoming	Women	29	Alive		26		Bolívar
2000	Snakebite envenoming	Men	68	Alive		5		Bolívar
2000	Snakebite envenoming	Women	52	Alive		4		Bolívar
2000	Snakebite envenoming	Women	43	Alive		1		Bolívar
2000	Snakebite envenoming	Men	16	Alive		13		Bolívar
2000	Snakebite envenoming	Men	42	Alive		10		Bolívar
2000	Snakebite envenoming	Men	12	Alive		2		Bolívar
2000	Snakebite envenoming	Men	46	Alive		2		Bolívar
2000	Snakebite envenoming	Men	59	Alive		4		Bolívar
2000	Snakebite envenoming	Men	11	Alive		4		Bolívar
2000	Snakebite envenoming	Men	16	Alive		4		Bolívar
2000	Snakebite envenoming	Men	61	Alive		1		Bolívar
2000	Snakebite envenoming	Women	21	Alive		9		Cañar
2000	Snakebite envenoming	Men	30	Alive		6		Cañar
2000	Snakebite envenoming	Women	11	Alive		13		Cañar
2000	Snakebite envenoming	Men	30	Alive		9		Cañar
2000	Snakebite envenoming	Women	28	Alive		3		Cañar
2000	Snakebite envenoming	Men	18	Alive		2		Cañar
2000	Snakebite envenoming	Men	32	Alive		4		Cañar
2000	Snakebite envenoming	Women	13	Alive		20		Cañar
2000	Snakebite envenoming	Women	28	Alive		2		Cañar
2000	Snakebite envenoming	Men	34	Alive		1		Cañar
2000	Snakebite envenoming	Men	45	Alive		14		Cañar
2000	Snakebite envenoming	Women	23	Alive		2		Cañar
2000	Snakebite envenoming	Women	55	Alive		3		Carchi
2000	Snakebite envenoming	Women	26	Alive		10		Cotopaxi
2000	Snakebite envenoming	Women	9	Alive		5		Cotopaxi
2000	Snakebite envenoming	Women	26	Alive		1		Cotopaxi
2000	Snakebite envenoming	Women	23	Alive		4		Cotopaxi
2000	Snakebite envenoming	Women	16	Alive		2		Cotopaxi
2000	Snakebite envenoming	Women	34	Alive		1		Cotopaxi
2000	Snakebite envenoming	Men	13	Alive		1		Cotopaxi
2000	Snakebite envenoming	Women	12	Alive		4		Cotopaxi
2000	Snakebite envenoming	Women	17	Alive		7		Chimborazo
2000	Snakebite envenoming	Women	23	Alive		1		El Oro
2000	Snakebite envenoming	Women	10	Alive		7		El Oro
2000	Snakebite envenoming	Men	65	Alive		7		El Oro
2000	Snakebite envenoming	Men	52	Alive		2		El Oro
2000	Snakebite envenoming	Men	55	Alive		10		El Oro
2000	Snakebite envenoming	Men	62	Alive		1		El Oro
2000	Snakebite envenoming	Men	47	Alive		8		El Oro
2000	Snakebite envenoming	Women	20	Alive		1		El Oro
2000	Snakebite envenoming	Men	44	Alive		8		El Oro
2000	Snakebite envenoming	Women	8	Alive		3		El Oro
2000	Snakebite envenoming	Men	54	Alive		4		El Oro
2000	Snakebite envenoming	Men	66	Alive		8		El Oro
2000	Snakebite envenoming	Men	52	Alive		6		El Oro
2000	Snakebite envenoming	Women	22	Alive		5		El Oro
2000	Snakebite envenoming	Men	55	Alive		3		El Oro
2000	Snakebite envenoming	Men	30	Alive		2		El Oro
2000	Snakebite envenoming	Men	28	Alive		3		El Oro
2000	Snakebite envenoming	Women	13	Alive		5		El Oro
2000	Snakebite envenoming	Men	12	Alive		2		El Oro
2000	Snakebite envenoming	Men	33	Alive		2		El Oro
2000	Snakebite envenoming	Women	9	Alive		1		El Oro
2000	Snakebite envenoming	Women	25	Alive		1		El Oro
2000	Snakebite envenoming	Men	46	Alive		1		El Oro
2000	Snakebite envenoming	Men	14	Alive		3		El Oro
2000	Snakebite envenoming	Men	15	Alive		2		El Oro
2000	Snakebite envenoming	Women	21	Alive		2		El Oro
2000	Snakebite envenoming	Men	78	Alive		1		El Oro
2000	Snakebite envenoming	Men	23	Alive		4		El Oro
2000	Snakebite envenoming	Women	55	Alive		1		El Oro
2000	Snakebite envenoming	Women	13	Alive		2		El Oro
2000	Snakebite envenoming	Men	51	Alive		1		El Oro
2000	Snakebite envenoming	Women	39	Alive		2		El Oro
2000	Snakebite envenoming	Men	30	Alive		1		El Oro
2000	Snakebite envenoming	Men	37	Alive		1		El Oro
2000	Snakebite envenoming	Women	7	Alive		4		El Oro
2000	Snakebite envenoming	Women	16	Alive		1		El Oro
2000	Snakebite envenoming	Men	60	Alive		2		El Oro
2000	Snakebite envenoming	Men	21	Alive		1		El Oro
2000	Snakebite envenoming	Women	41	Alive		1		El Oro
2000	Snakebite envenoming	Men	6	Alive		1		El Oro
2000	Snakebite envenoming	Women	29	Alive		9		El Oro
2000	Snakebite envenoming	Men	34	Alive		3		El Oro
2000	Snakebite envenoming	Women	3	Alive		2		El Oro
2000	Snakebite envenoming	Men	7	Alive		2		El Oro
2000	Snakebite envenoming	Men	23	Alive		4		El Oro
2000	Snakebite envenoming	Women	90	Alive		4		El Oro
2000	Snakebite envenoming	Men	45	Alive		1		El Oro
2000	Snakebite envenoming	Men	8	Alive		4		El Oro
2000	Snakebite envenoming	Women	26	Alive		2		El Oro
2000	Snakebite envenoming	Men	10	Alive		3		El Oro
2000	Snakebite envenoming	Men	25	Alive		2		El Oro
2000	Snakebite envenoming	Women	57	Alive		1		El Oro
2000	Snakebite envenoming	Women	12	Alive		2		El Oro
2000	Snakebite envenoming	Women	25	Alive		4		El Oro
2000	Snakebite envenoming	Men	20	Alive		1		El Oro
2000	Snakebite envenoming	Women	11	Alive		2		El Oro
2000	Snakebite envenoming	Men	25	Alive		2		El Oro
2000	Snakebite envenoming	Women	61	Alive		8		El Oro
2000	Snakebite envenoming	Men	32	Alive		3		El Oro
2000	Snakebite envenoming	Men	66	Alive		1		El Oro
2000	Snakebite envenoming	Men	38	Alive		1		El Oro
2000	Snakebite envenoming	Men	3	Alive		6		El Oro
2000	Snakebite envenoming	Men	22	Alive		2		El Oro
2000	Snakebite envenoming	Men	50	Alive		5		El Oro
2000	Snakebite envenoming	Men	9	Alive		1		El Oro
2000	Snakebite envenoming	Men	84	Alive		3		El Oro
2000	Snakebite envenoming	Men	42	Alive		3		El Oro
2000	Snakebite envenoming	Women	13	Alive		16		El Oro
2000	Snakebite envenoming	Men	50	Dead		2		El Oro
2000	Snakebite envenoming	Men	45	Alive		5		El Oro
2000	Snakebite envenoming	Men	39	Alive		12		El Oro
2000	Snakebite envenoming	Women	38	Alive		5		El Oro
2000	Snakebite envenoming	Men	78	Alive		4		El Oro
2000	Snakebite envenoming	Men	78	Alive		8		El Oro
2000	Snakebite envenoming	Men	1	Alive		4		El Oro
2000	Snakebite envenoming	Men	7	Alive		5		El Oro
2000	Snakebite envenoming	Men	56	Alive		5		El Oro
2000	Snakebite envenoming	Men	57	Alive		1		El Oro
2000	Snakebite envenoming	Women	18	Alive		2		El Oro
2000	Snakebite envenoming	Men	64	Alive		1		El Oro
2000	Snakebite envenoming	Men	66	Alive		3		El Oro
2000	Snakebite envenoming	Women	32	Alive		3		El Oro
2000	Snakebite envenoming	Men	8	Alive		7		Esmeraldas
2000	Snakebite envenoming	Men	7	Alive		2		Esmeraldas
2000	Snakebite envenoming	Men	13	Alive		6		Esmeraldas
2000	Snakebite envenoming	Men	8	Alive		10		Esmeraldas
2000	Snakebite envenoming	Men	31	Alive		4		Esmeraldas
2000	Snakebite envenoming	Women	2	Dead		3		Esmeraldas
2000	Snakebite envenoming	Men	22	Alive		3		Esmeraldas
2000	Snakebite envenoming	Women	23	Alive		4		Esmeraldas
2000	Snakebite envenoming	Men	16	Alive		5		Esmeraldas
2000	Snakebite envenoming	Women	20	Alive		1		Esmeraldas
2000	Snakebite envenoming	Women	33	Alive		2		Esmeraldas
2000	Snakebite envenoming	Men	8	Alive		5		Esmeraldas
2000	Snakebite envenoming	Women	5	Alive		2		Esmeraldas
2000	Snakebite envenoming	Women	30	Alive		1		Esmeraldas
2000	Snakebite envenoming	Men	15	Alive		3		Esmeraldas
2000	Snakebite envenoming	Men	32	Alive		3		Esmeraldas
2000	Snakebite envenoming	Men	25	Alive		1		Esmeraldas
2000	Snakebite envenoming	Men	15	Alive		2		Esmeraldas
2000	Snakebite envenoming	Men	44	Alive		1		Esmeraldas
2000	Snakebite envenoming	Men	53	Alive		2		Esmeraldas
2000	Snakebite envenoming	Men	19	Alive		1		Esmeraldas
2000	Snakebite envenoming	Men	33	Alive		1		Esmeraldas
2000	Snakebite envenoming	Men	7	Alive		1		Esmeraldas
2000	Snakebite envenoming	Women	39	Alive		5		Esmeraldas
2000	Snakebite envenoming	Men	26	Alive		11		Esmeraldas
2000	Snakebite envenoming	Men	27	Alive		11		Esmeraldas
2000	Snakebite envenoming	Men	12	Alive		3		Esmeraldas
2000	Snakebite envenoming	Men	13	Alive		1		Esmeraldas
2000	Snakebite envenoming	Men	15	Alive		1		Esmeraldas
2000	Snakebite envenoming	Women	5	Alive		1		Esmeraldas
2000	Snakebite envenoming	Men	8	Alive		1		Esmeraldas
2000	Snakebite envenoming	Women	9	Alive		2		Esmeraldas
2000	Snakebite envenoming	Women	52	Alive		2		Esmeraldas
2000	Snakebite envenoming	Women	28	Alive		1		Esmeraldas
2000	Snakebite envenoming	Women	23	Alive		2		Esmeraldas
2000	Snakebite envenoming	Women	23	Alive		2		Esmeraldas
2000	Snakebite envenoming	Women	27	Alive		1		Esmeraldas
2000	Snakebite envenoming	Men	10	Alive		2		Esmeraldas
2000	Snakebite envenoming	Women	53	Alive		2		Esmeraldas
2000	Snakebite envenoming	Women	20	Alive		1		Esmeraldas
2000	Snakebite envenoming	Men	42	Alive		1		Esmeraldas
2000	Snakebite envenoming	Women	15	Alive		3		Esmeraldas
2000	Snakebite envenoming	Women	15	Alive		7		Esmeraldas
2000	Snakebite envenoming	Men	7	Alive		3		Esmeraldas
2000	Snakebite envenoming	Men	46	Alive		2		Esmeraldas
2000	Snakebite envenoming	Men	24	Alive		1		Esmeraldas
2000	Snakebite envenoming	Men	12	Alive		6		Esmeraldas
2000	Snakebite envenoming	Men	47	Alive		1		Esmeraldas
2000	Snakebite envenoming	Women	25	Alive		2		Esmeraldas
2000	Snakebite envenoming	Women	11	Alive		4		Esmeraldas
2000	Snakebite envenoming	Men	50	Alive		5		Esmeraldas
2000	Snakebite envenoming	Men	12	Alive		2		Esmeraldas
2000	Snakebite envenoming	Men	53	Alive		1		Esmeraldas
2000	Snakebite envenoming	Men	18	Alive		3		Esmeraldas
2000	Snakebite envenoming	Men	9	Alive		2		Esmeraldas
2000	Snakebite envenoming	Women	8	Alive		3		Esmeraldas
2000	Snakebite envenoming	Men	20	Alive		1		Esmeraldas
2000	Snakebite envenoming	Women	32	Alive		1		Esmeraldas
2000	Snakebite envenoming	Men	8	Alive		5		Esmeraldas
2000	Snakebite envenoming	Women	63	Alive		3		Esmeraldas
2000	Snakebite envenoming	Men	38	Alive		1		Esmeraldas
2000	Snakebite envenoming	Men	50	Alive		3		Esmeraldas
2000	Snakebite envenoming	Men	22	Alive		3		Esmeraldas
2000	Snakebite envenoming	Women	40	Alive		2		Esmeraldas
2000	Snakebite envenoming	Men	39	Alive		4		Esmeraldas
2000	Snakebite envenoming	Men	12	Alive		2		Esmeraldas
2000	Snakebite envenoming	Women	25	Alive		2		Esmeraldas
2000	Snakebite envenoming	Men	47	Alive		2		Esmeraldas
2000	Snakebite envenoming	Men	32	Alive		1		Esmeraldas
2000	Snakebite envenoming	Men	19	Alive		2		Esmeraldas
2000	Snakebite envenoming	Men	23	Alive		4		Esmeraldas
2000	Snakebite envenoming	Men	20	Alive		3		Esmeraldas
2000	Snakebite envenoming	Women	13	Alive		1		Esmeraldas
2000	Snakebite envenoming	Men	5	Alive		3		Esmeraldas
2000	Snakebite envenoming	Women	40	Alive		5		Esmeraldas
2000	Snakebite envenoming	Men	22	Alive		2		Esmeraldas
2000	Snakebite envenoming	Women	32	Alive		1		Esmeraldas
2000	Snakebite envenoming	Women	40	Alive		1		Esmeraldas
2000	Snakebite envenoming	Women	13	Alive		42		Esmeraldas
2000	Snakebite envenoming	Men	19	Alive		3		Esmeraldas
2000	Snakebite envenoming	Men	15	Alive		2		Esmeraldas
2000	Snakebite envenoming	Women	11	Alive		6		Esmeraldas
2000	Snakebite envenoming	Men	60	Alive		4		Guayas
2000	Snakebite envenoming	Men	27	Alive		3		Guayas
2000	Snakebite envenoming	Women	37	Alive		6		Guayas
2000	Snakebite envenoming	Men	38	Alive		6		Guayas
2000	Snakebite envenoming	Men	53	Alive		3		Guayas
2000	Snakebite envenoming	Men	46	Alive		5		Guayas
2000	Snakebite envenoming	Men	22	Alive		10		Guayas
2000	Snakebite envenoming	Men	78	Alive		14		Guayas
2000	Snakebite envenoming	Men	27	Alive		2		Guayas
2000	Snakebite envenoming	Men	77	Alive		4		Guayas
2000	Snakebite envenoming	Men	32	Alive		3		Guayas
2000	Snakebite envenoming	Men	25	Alive		2		Guayas
2000	Snakebite envenoming	Men	28	Alive		6		Guayas
2000	Snakebite envenoming	Men	12	Alive		5		Guayas
2000	Snakebite envenoming	Women	52	Alive		5		Guayas
2000	Snakebite envenoming	Men	21	Alive		3		Guayas
2000	Snakebite envenoming	Women	3	Alive		3		Guayas
2000	Snakebite envenoming	Women	13	Alive		4		Guayas
2000	Snakebite envenoming	Women	5	Alive		4		Guayas
2000	Snakebite envenoming	Women	51	Alive		4		Guayas
2000	Snakebite envenoming	Women	5	Alive		19		Guayas
2000	Snakebite envenoming	Women	13	Alive		1		Guayas
2000	Snakebite envenoming	Men	9	Alive		4		Guayas
2000	Snakebite envenoming	Women	4	Alive		9		Guayas
2000	Snakebite envenoming	Women	10	Alive		4		Guayas
2000	Snakebite envenoming	Women	4	Alive		13		Guayas
2000	Snakebite envenoming	Men	11	Alive		9		Guayas
2000	Snakebite envenoming	Women	11	Alive		12		Guayas
2000	Snakebite envenoming	Men	13	Alive		4		Guayas
2000	Snakebite envenoming	Women	13	Alive		3		Guayas
2000	Snakebite envenoming	Men	3	Alive		5		Guayas
2000	Snakebite envenoming	Women	8	Alive		30		Guayas
2000	Snakebite envenoming	Men	11	Alive		5		Guayas
2000	Snakebite envenoming	Men	5	Alive		3		Guayas
2000	Snakebite envenoming	Men	8	Alive		68		Guayas
2000	Snakebite envenoming	Women	1	Alive		5		Guayas
2000	Snakebite envenoming	Men	84	Alive		8		Guayas
2000	Snakebite envenoming	Men	44	Alive		27		Guayas
2000	Snakebite envenoming	Men	28	Alive		11		Guayas
2000	Snakebite envenoming	Women	46	Alive		2		Guayas
2000	Snakebite envenoming	Men	61	Alive		12		Guayas
2000	Snakebite envenoming	Men	49	Alive		7		Guayas
2000	Snakebite envenoming	Women	56	Alive		3		Guayas
2000	Snakebite envenoming	Men	30	Alive		20		Guayas
2000	Snakebite envenoming	Men	52	Alive		28		Guayas
2000	Snakebite envenoming	Men	36	Alive		18		Guayas
2000	Snakebite envenoming	Men	39	Alive		6		Guayas
2000	Snakebite envenoming	Men	65	Alive		3		Guayas
2000	Snakebite envenoming	Men	28	Alive		5		Guayas
2000	Snakebite envenoming	Men	34	Alive		1		Guayas
2000	Snakebite envenoming	Men	40	Alive		2		Guayas
2000	Snakebite envenoming	Men	35	Alive		2		Guayas
2000	Snakebite envenoming	Men	15	Alive		2		Guayas
2000	Snakebite envenoming	Women	51	Alive		4		Guayas
2000	Snakebite envenoming	Women	40	Alive		1		Guayas
2000	Snakebite envenoming	Men	55	Alive		4		Guayas
2000	Snakebite envenoming	Men	4	Alive		3		Guayas
2000	Snakebite envenoming	Men	12	Alive		5		Guayas
2000	Snakebite envenoming	Men	34	Alive		12		Guayas
2000	Snakebite envenoming	Men	25	Alive		2		Guayas
2000	Snakebite envenoming	Women	23	Alive		2		Guayas
2000	Snakebite envenoming	Men	22	Alive		11		Guayas
2000	Snakebite envenoming	Women	40	Alive		5		Guayas
2000	Snakebite envenoming	Men	15	Alive		2		Guayas
2000	Snakebite envenoming	Women	50	Alive		14		Guayas
2000	Snakebite envenoming	Men	6	Alive		4		Guayas
2000	Snakebite envenoming	Men	55	Alive		1		Guayas
2000	Snakebite envenoming	Men	46	Alive		5		Guayas
2000	Snakebite envenoming	Men	14	Alive		9		Guayas
2000	Snakebite envenoming	Men	10	Alive		2		Guayas
2000	Snakebite envenoming	Women	5	Alive		6		Guayas
2000	Snakebite envenoming	Men	33	Alive		4		Guayas
2000	Snakebite envenoming	Men	34	Alive		3		Guayas
2000	Snakebite envenoming	Men	36	Alive		3		Guayas
2000	Snakebite envenoming	Men	12	Alive		4		Guayas
2000	Snakebite envenoming	Women	25	Alive		3		Guayas
2000	Snakebite envenoming	Men	11	Alive		3		Guayas
2000	Snakebite envenoming	Men	60	Alive		1		Guayas
2000	Snakebite envenoming	Men	37	Alive		2		Guayas
2000	Snakebite envenoming	Women	18	Alive		2		Guayas
2000	Snakebite envenoming	Men	45	Alive		3		Guayas
2000	Snakebite envenoming	Men	35	Alive		4		Guayas
[truncated: 177,440 more rows]
